# Supplementary material for: Research Communication: Changing Aetiology of Chronic Liver Diseases in East Asia Pacific and HCC Surveillance in Non‐Cirrhotic Patients
Source: Aliment Pharmacol Ther. 2025 Oct 21;63(4):569–73. doi: 10.1111/apt.70428 (PMC12854643; doi:10.1111/apt.70428)
Supplement: Supplementary file 2 — Table S10: Estimated annual incidence rate of HCC in non‐cirrhotic patients under the reference scenario. Table S11: Estimated annual incidence rate of HCC in non‐cirrhotic patients assuming a lower proportion of non‐cirrhotic chronic liver disease. Table S12: Estimated annual incidence rate of HCC in non‐cirrhotic patients assuming a higher proportion of non‐cirrhotic chronic liver disease. Table S13: Estimated annual incidence rate of HCC in non‐cirrhotic patients assuming a lower proportion of non‐cirrhotic HCC cases. Table S14: Estimated annual incidence rate of HCC in non‐cirrhotic patients assuming a higher proportion of non‐cirrhotic HCC cases. Table S15: Estimated annual incidence rate of HCC in non‐cirrhotic patients assuming a lower liver cancer incidence. Table S16: Estimated annual incidence rate of HCC in non‐cirrhotic patients assuming a higher liver cancer incidence. Table S17: Estimated annual incidence rate of HCC in non‐cirrhotic patients assuming lower cost‐effectiveness thresholds. Table S18: Estimated annual incidence rate of HCC in non‐cirrhotic patients assuming higher cost‐effectiveness thresholds. [file APT-63-569-s001.xlsx]

## Sheet: Table of contents
Table of contents
Table S10. Estimated annual incidence rate of HCC in non-cirrhotic patients under the reference scenario
Table S11. Estimated annual incidence rate of HCC in non-cirrhotic patients assuming a lower proportion of non-cirrhotic chronic liver disease
Table S12. Estimated annual incidence rate of HCC in non-cirrhotic patients assuming a higher proportion of non-cirrhotic chronic liver disease
Table S13. Estimated annual incidence rate of HCC in non-cirrhotic patients assuming a lower proportion of non-cirrhotic HCC cases
Table S14. Estimated annual incidence rate of HCC in non-cirrhotic patients assuming a higher proportion of non-cirrhotic HCC cases
Table S15. Estimated annual incidence rate of HCC in non-cirrhotic patients assuming a lower liver cancer incidence
Table S16. Estimated annual incidence rate of HCC in non-cirrhotic patients assuming a higher liver cancer incidence
Table S17. Estimated annual incidence rate of HCC in non-cirrhotic patients assuming lower cost-effectiveness thresholds
Table S18. Estimated annual incidence rate of HCC in non-cirrhotic patients assuming higher cost-effectiveness thresholds

## Sheet: Table S10 reference
	Table S10. Estimated annual incidence rate of HCC in non-cirrhotic patients under the reference scenario
	Country or territory	Male																				Female
Etiology		<5 years	5-9 years	10-14 years	15-19 years	20-24 years	25-29 years	30-34 years	35-39 years	40-44 years	45-49 years	50-54 years	55-59 years	60-64 years	65-69 years	70-74 years	75-79 years	80-84 years	85-89 years	90-94 years	95+ years	<5 years	5-9 years	10-14 years	15-19 years	20-24 years	25-29 years	30-34 years	35-39 years	40-44 years	45-49 years	50-54 years	55-59 years	60-64 years	65-69 years	70-74 years	75-79 years	80-84 years	85-89 years	90-94 years	95+ years
Chronic hepatitis B	American Samoa	0	0	8.72214e-06	2.79776e-05	5.08104e-05	9.02853e-05	7.08693e-05	0.000106044	0.000174426	0.000334897	0.00046462	0.000590072	0.000750669	0.000976336	0.000911195	0.000765314	0.000859182	0.000946513	0.00107076	0.000581787	0	0	4.01334e-06	6.94975e-05	8.53765e-06	8.77482e-05	3.72568e-05	7.61841e-05	6.48943e-05	0.000116664	0.00021615	0.00025856	0.000317301	0.000294361	0.000242572	0.000538039	0.000493515	0.000519784	0.000172538	0.000248656
Chronic hepatitis B	Australia	0	0	1.76501e-05	4.63537e-05	5.82806e-05	1.8814e-05	3.7519e-05	5.79133e-05	7.5209e-05	0.000168554	0.000269489	0.000418577	0.000480601	0.00046609	0.00051359	0.000567188	0.000590568	0.000682518	0.000546146	0.00039968	0	0	8.15518e-06	1.99412e-05	4.6057e-05	1.32623e-05	1.73967e-05	2.59221e-05	3.85274e-05	6.11485e-05	7.54319e-05	0.000114543	0.000129655	0.000136813	0.000178028	0.000208438	0.000217271	0.000263694	0.000241692	0.000203164
Chronic hepatitis B	Brunei Darussalam	0	0	2.09857e-05	4.78317e-05	6.82491e-05	0.000269425	0.000517047	0.000541043	0.000248144	0.000514234	0.000841809	0.00120147	0.00148396	0.00185905	0.00207627	0.0025184	0.00263504	0.0011824	0.00211655	0.00482559	0	0	2.36205e-05	3.099e-05	9.71408e-05	0.000106136	0.000233041	0.000242689	6.46596e-05	0.000128533	0.000181096	0.000303086	0.000450852	0.000794211	0.000895012	0.00157483	0.00135264	0.00125383	0.00102176	0.0033379
Chronic hepatitis B	Cambodia	0	0	3.55978e-06	9.51538e-06	9.31676e-06	8.60066e-06	1.81202e-05	3.47745e-05	5.90903e-05	9.88172e-05	0.000183755	0.000228449	0.000289102	0.000309764	0.000329378	0.000349733	0.000378729	0.00040892	0.000400394	0.000403485	0	0	4.81933e-06	1.04774e-05	1.12584e-05	7.61438e-06	1.4888e-05	2.4398e-05	3.93534e-05	6.47841e-05	0.000114576	0.000155501	0.000224293	0.000288309	0.000319364	0.000374722	0.00042214	0.000474549	0.000416504	0.000379196
Chronic hepatitis B	China	0	0	4.0022e-05	3.74636e-05	4.21393e-05	5.3328e-05	0.000129826	0.000236752	0.000391585	0.000555681	0.00068938	0.000711483	0.000906902	0.00102599	0.00107848	0.00115537	0.00148891	0.00220315	0.00256287	0.00209889	0	0	2.06431e-05	1.30023e-05	1.4415e-05	1.15397e-05	2.0008e-05	3.11354e-05	5.13652e-05	8.79326e-05	0.000131205	0.000164892	0.000251053	0.000334751	0.000386494	0.000423689	0.000519447	0.000568145	0.000463837	0.000280743
Chronic hepatitis B	North Korea	0	0	2.00694e-05	3.05706e-05	1.18481e-05	2.84068e-05	5.98071e-05	0.000115173	0.000170567	0.000307999	0.000385321	0.000436237	0.000508312	0.000458492	0.000532528	0.00049909	0.000463277	0.000423262	0.000430655	0.000515521	0	0	1.12753e-05	1.04786e-05	3.954e-06	8.19399e-06	1.34748e-05	2.3864e-05	3.45356e-05	6.90252e-05	9.3462e-05	0.000128952	0.000169025	0.000171846	0.000234331	0.000227967	0.000208077	0.000196086	0.000185168	0.000187347
Chronic hepatitis B	Fiji	0	0	5.94865e-05	4.91017e-05	7.28776e-05	0.00031805	0.000264804	0.000161399	0.000265904	0.000574762	0.000811143	0.00109951	0.00129436	0.00160401	0.00163395	0.0014327	0.00151399	0.00239767	0.00412628	0.00125135	0	0	9.04619e-06	5.89091e-05	5.9787e-06	0.000153147	6.94761e-05	5.05447e-05	4.06836e-05	8.02731e-05	0.000155841	0.000198727	0.000254281	0.000230232	0.000180163	0.000371641	0.00028932	0.000323209	8.23452e-05	0.000163751
Chronic hepatitis B	Guam	0	0	9.04885e-06	4.39913e-05	6.11736e-05	0.000118085	0.000137443	0.000189117	0.000221731	0.000391857	0.000639878	0.000804439	0.000754903	0.000858311	0.0007863	0.000527196	0.000697101	0.000629154	0.00060356	0.000134065	0	0	9.11279e-07	4.72206e-05	4.02873e-06	4.34719e-05	2.10634e-05	3.83395e-05	3.48608e-05	6.95493e-05	0.000120108	0.000137227	0.000154414	0.000153981	0.00012043	0.000237679	0.000217181	0.000180789	3.8672e-05	3.14722e-05
Chronic hepatitis B	Indonesia	0	0	1.67635e-06	5.53603e-06	9.08338e-06	1.69683e-05	2.13544e-05	4.32005e-05	6.94373e-05	0.000102708	0.000147575	0.000188619	0.000210182	0.000211166	0.000203338	0.000209178	0.00021543	0.00021578	0.000200785	0.000191479	0	0	1.62776e-06	4.48533e-06	7.38605e-06	1.11959e-05	1.30886e-05	2.17627e-05	3.51292e-05	5.0911e-05	7.55395e-05	9.62827e-05	0.000126504	0.000147889	0.000174206	0.000211807	0.00024441	0.00027238	0.000231899	0.000189423
Chronic hepatitis B	Japan	0	0	4.31801e-06	6.89984e-06	1.12336e-05	1.85273e-05	3.23043e-05	6.44007e-05	0.000123224	0.000189658	0.000282185	0.000422176	0.00060299	0.000904077	0.000933333	0.00136012	0.00152052	0.00230861	0.00150459	0.000732577	0	0	4.41955e-06	5.17372e-06	8.98114e-06	1.72912e-05	2.59756e-05	3.77619e-05	5.186e-05	6.78086e-05	8.49867e-05	0.000111536	0.000169587	0.000318754	0.000390576	0.000726329	0.000863484	0.00145857	0.00100188	0.00082885
Chronic hepatitis B	Kiribati	0	0	4.07542e-06	7.57485e-06	9.5029e-06	2.70519e-05	3.02094e-05	5.70494e-05	8.37673e-05	0.000154713	0.000218417	0.000295897	0.000329341	0.000377734	0.000388074	0.000353123	0.000324774	0.000323133	0.000294786	0.000110537	0	0	3.24252e-06	3.8511e-05	3.39684e-06	5.44476e-05	2.6893e-05	5.62151e-05	4.58708e-05	8.09275e-05	0.000151768	0.000191751	0.000220115	0.000215847	0.00017761	0.000401745	0.000285637	0.000245287	5.70836e-05	4.89644e-05
Chronic hepatitis B	Laos	0	0	3.82989e-06	6.93217e-06	7.19946e-06	1.73394e-05	3.63423e-05	6.68524e-05	0.000110014	0.000175422	0.000273461	0.000411356	0.000493889	0.000557445	0.000577551	0.000627933	0.000627183	0.000597921	0.000546955	0.000474975	0	0	2.14261e-06	3.92197e-06	4.63106e-06	8.16588e-06	1.51329e-05	2.38097e-05	3.93722e-05	6.29444e-05	0.000105311	0.000154055	0.000206492	0.000298645	0.000281812	0.000384628	0.000381709	0.000365279	0.000318444	0.000255207
Chronic hepatitis B	Malaysia	0	0	5.3468e-05	0.000120296	0.000123769	0.000212195	0.000360717	0.000142928	0.000273398	0.000468253	0.000754367	0.00118213	0.00142808	0.0014412	0.0016806	0.00162474	0.00254739	0.0017223	0.00198057	0.000879846	0	0	2.44798e-05	4.19986e-05	5.71393e-05	7.9188e-05	0.000128626	3.92878e-05	6.88959e-05	0.000113765	0.000194683	0.00028618	0.00038408	0.000473718	0.000448216	0.00043212	0.000742881	0.00065476	0.000749111	0.000322177
Chronic hepatitis B	Marshall Islands	0	0	8.60005e-06	8.03322e-06	1.00388e-05	2.46026e-05	2.9193e-05	5.11068e-05	7.76488e-05	0.000150938	0.000189088	0.000253013	0.00029608	0.000384152	0.000351247	0.000292104	0.000338964	0.000390952	0.00041985	0.000166472	0	0	5.5054e-06	2.74818e-05	3.17507e-06	4.27953e-05	2.25718e-05	4.68843e-05	3.82718e-05	7.44793e-05	0.000127713	0.000155659	0.000181715	0.000187641	0.000151193	0.000313054	0.000268945	0.000293218	8.37092e-05	9.012e-05
Chronic hepatitis B	Federated States of Micronesia	0	0	7.45617e-06	1.18092e-05	1.96324e-05	6.84171e-05	0.000134579	7.44127e-05	0.000123891	0.000239722	0.000289422	0.000405959	0.000454729	0.000549044	0.000522219	0.000406194	0.00042498	0.000460145	0.000421647	0.000167622	0	0	3.10096e-06	2.56965e-05	3.506e-06	5.97858e-05	5.70045e-05	4.23049e-05	3.86302e-05	7.67455e-05	0.000125706	0.000159495	0.000180656	0.000184179	0.000152614	0.000302247	0.00024763	0.00023624	6.04995e-05	5.41076e-05
Chronic hepatitis B	Mongolia	0	0	0.000132971	0.000199627	0.000218324	0.000361474	0.000143342	0.000185676	0.000391313	0.000896344	0.00160681	0.0022922	0.00263943	0.00249522	0.00268905	0.00350847	0.00304336	0.00389071	0.00168192	0.00118802	0	0	6.91694e-05	0.00013509	0.000270334	0.000336775	0.000147035	0.000173904	0.000254077	0.00030604	0.00054551	0.000915036	0.00135719	0.00177308	0.00190116	0.00239587	0.00225024	0.00319902	0.00211983	0.000985645
Chronic hepatitis B	Myanmar	0	0	4.31037e-06	2.4925e-05	9.28111e-06	2.03524e-05	4.08221e-05	7.70843e-05	0.000127407	0.000212118	0.000385973	0.000581509	0.000733901	0.000854373	0.000921073	0.000907922	0.000905273	0.000819949	0.000811168	0.00065682	0	0	3.75802e-06	2.14505e-05	9.39438e-06	1.82022e-05	3.63303e-05	5.82035e-05	9.52779e-05	0.000148242	0.000232045	0.000315624	0.000453033	0.000581881	0.000694813	0.000812716	0.000940058	0.00101924	0.00101377	0.000956411
Chronic hepatitis B	New Zealand	0	0	5.75898e-06	2.71088e-05	2.77493e-05	5.32686e-05	9.11503e-05	0.000113059	0.000109142	0.000185215	0.000258712	0.000311392	0.000339712	0.000305507	0.000339635	0.000375945	0.000408988	0.000504095	0.000353479	0.000148197	0	0	1.74307e-05	2.71757e-05	3.63665e-05	5.28293e-05	5.87379e-05	3.89156e-05	4.70733e-05	6.76427e-05	7.07904e-05	8.39842e-05	0.000103359	0.000115115	0.000184366	0.000224341	0.000246101	0.000371646	0.000191837	0.000167662
Chronic hepatitis B	Northern Mariana Islands	0	0	4.76722e-06	1.68054e-05	2.39765e-05	0.000100435	1.78105e-05	2.95449e-05	4.60497e-05	0.00032105	0.000187456	0.00072163	0.00037719	0.00128199	0.000233675	0.000941886	0.00026077	0.000851604	0.000483001	0.000435755	0	0	1.56713e-06	2.95803e-05	3.49942e-06	9.95793e-05	9.28689e-06	9.96228e-06	6.14171e-05	2.20371e-05	0.000318085	0.000106088	0.000288097	0.000257206	9.36756e-05	0.000404538	0.000212946	0.000336843	6.4547e-05	9.56209e-05
Chronic hepatitis B	Papua New Guinea	0	0	1.39682e-06	2.77054e-06	1.81099e-06	4.59171e-06	7.57827e-06	1.40155e-05	2.38269e-05	4.64755e-05	6.59765e-05	9.40079e-05	0.000110538	0.000143127	0.00015169	0.000115995	0.000115245	0.000102389	9.31396e-05	3.39911e-05	0	0	7.90247e-07	9.61899e-06	5.19e-07	6.29287e-06	4.36846e-06	1.02376e-05	9.40596e-06	1.84501e-05	3.86116e-05	4.87306e-05	6.07749e-05	5.77579e-05	5.68583e-05	0.000102179	8.44618e-05	7.17198e-05	2.40096e-05	2.60855e-05
Chronic hepatitis B	Philippines	0	0	5.24187e-06	9.6863e-06	1.20847e-05	3.34425e-05	3.8488e-05	7.70195e-05	0.000117978	0.000189154	0.000262518	0.000351742	0.000416784	0.000469095	0.000471289	0.000500125	0.000466973	0.000354874	0.000319962	0.0002319	0	0	2.10217e-06	2.96316e-06	3.95794e-06	7.32732e-06	7.92172e-06	1.27068e-05	1.91555e-05	2.96327e-05	4.30336e-05	5.63165e-05	7.77267e-05	9.60239e-05	0.000104395	0.000119474	0.000129127	0.000123687	0.000107187	9.02546e-05
Chronic hepatitis B	South Korea	0	0	6.43695e-05	8.51799e-05	6.454e-05	0.000170944	0.000307351	0.000974171	0.000566738	0.00134262	0.002144	0.00318934	0.00375173	0.00378117	0.00495821	0.0073228	0.00940951	0.0126289	0.00918698	0.0108038	0	0	3.81182e-05	5.30713e-05	5.81524e-05	0.000120821	0.000191094	0.000350859	0.000128902	0.00022212	0.000312103	0.000484162	0.000658315	0.000875599	0.00137487	0.00221223	0.00260751	0.00374228	0.00282435	0.00311761
Chronic hepatitis B	Samoa	0	0	5.94163e-06	6.34511e-06	7.55836e-06	2.42345e-05	3.00877e-05	5.61254e-05	9.46654e-05	0.000212356	0.000319016	0.000485294	0.000593175	0.000717618	0.000640613	0.000634564	0.000795261	0.000796893	0.000907667	0.000531223	0	0	1.77092e-06	7.80943e-06	1.4066e-06	1.50801e-05	9.14386e-06	2.11076e-05	2.21644e-05	4.57229e-05	7.82482e-05	0.000106803	0.000136873	0.000162752	0.000128663	0.000238248	0.000224804	0.000225153	9.90812e-05	9.12622e-05
Chronic hepatitis B	Singapore	0	0	4.46497e-05	7.54535e-05	7.17204e-05	0.00019347	0.000134759	0.000107853	0.000138936	0.000375948	0.000732327	0.00137968	0.00209175	0.00316856	0.00374638	0.00561279	0.00556761	0.00637456	0.00387571	0.00311548	0	0	4.38233e-05	6.82511e-05	7.36059e-05	0.000116225	7.52153e-05	3.63423e-05	5.85743e-05	0.000131857	0.000299171	0.00040271	0.000713108	0.000976913	0.00116125	0.00215473	0.00213935	0.00236374	0.00145146	0.00100112
Chronic hepatitis B	Solomon Islands	0	0	6.21471e-06	1.15494e-05	1.02467e-05	4.57596e-05	5.18935e-05	5.21976e-05	9.03312e-05	0.000177622	0.000214047	0.000283843	0.000298977	0.000369889	0.000327777	0.000252952	0.000268999	0.000224903	0.000172168	6.8858e-05	0	0	2.04997e-06	1.6544e-05	1.22417e-06	2.75697e-05	1.55698e-05	2.03625e-05	2.02613e-05	4.0986e-05	6.41025e-05	7.87533e-05	8.7642e-05	9.06555e-05	6.94145e-05	0.000138245	0.000102085	7.6776e-05	1.71635e-05	1.68322e-05
Chronic hepatitis B	Taiwan (Province of China)	0	0	2.53195e-05	5.34795e-05	7.95322e-05	0.000139921	0.000245286	0.000449413	0.000165206	0.000273098	0.000446601	0.000608032	0.000755572	0.000937833	0.000729465	0.00108078	0.000836834	0.000938193	0.000754779	0.00040325	0	0	2.64194e-05	4.21084e-05	5.70041e-05	7.96268e-05	9.82823e-05	0.000131342	4.37568e-05	6.29131e-05	8.9924e-05	0.000137543	0.00021073	0.000337293	0.000338543	0.000514429	0.000435583	0.000429117	0.000318556	0.000194209
Chronic hepatitis B	Thailand	0	0	1.68835e-05	6.49721e-05	0.000134133	0.000305707	0.00013598	0.000230404	0.00032854	0.000463836	0.000726723	0.000934262	0.00104102	0.0010787	0.00110473	0.00120801	0.00135127	0.00127438	0.00145055	0.00127754	0	0	7.80845e-06	1.91803e-05	4.53617e-05	7.4441e-05	2.51267e-05	3.63028e-05	6.23461e-05	9.025e-05	0.000147362	0.000209035	0.000275985	0.000385156	0.000451175	0.000558371	0.000663446	0.000713177	0.000584901	0.000484868
Chronic hepatitis B	East Timor	0	0	1.96692e-06	1.80174e-06	3.06643e-06	7.20583e-06	1.48282e-05	2.85112e-05	4.88132e-05	8.33283e-05	0.000128187	0.000184291	0.000238731	0.000320113	0.000308674	0.000266697	0.000316321	0.000345496	0.000277314	0.000245722	0	0	1.76842e-06	1.47028e-06	2.71469e-06	4.34088e-06	7.74448e-06	1.24458e-05	2.34351e-05	4.28658e-05	7.42742e-05	0.00010284	0.000152142	0.000233701	0.000241283	0.000207288	0.000243985	0.000308759	0.000183795	0.00014419
Chronic hepatitis B	Tonga	0	0	8.7114e-05	0.000191523	0.000168187	0.000377771	0.000733924	0.000270121	0.000463917	0.000835479	0.00105507	0.00145828	0.00170205	0.00207532	0.00206011	0.00187805	0.0020781	0.0023268	0.00253519	0.00129157	0	0	3.0576e-05	0.000261212	1.72743e-05	0.000208111	0.000220296	8.62128e-05	7.54281e-05	0.000152088	0.000279381	0.000348889	0.000423834	0.00039394	0.000277067	0.000605325	0.00053925	0.000568591	0.000196649	0.000269
Chronic hepatitis B	Vanuatu	0	0	3.53946e-06	6.31351e-06	6.30414e-06	2.84331e-05	4.06779e-05	5.11771e-05	7.77467e-05	0.000152169	0.000198708	0.000267176	0.00036774	0.000436654	0.000484314	0.000511322	0.000523888	0.00055809	0.000458036	0.000170288	0	0	1.28903e-06	1.2492e-05	9.48727e-07	2.18289e-05	1.42912e-05	2.5268e-05	2.14591e-05	3.98365e-05	6.79719e-05	8.24171e-05	0.00011282	0.000108189	0.000108676	0.000238922	0.000197168	0.000186498	3.87174e-05	3.15934e-05
Chronic hepatitis B	Vietnam	0	0	1.19405e-05	2.16035e-05	1.44958e-05	2.36673e-05	4.26059e-05	9.05564e-05	0.000175906	0.000350847	0.000604287	0.000871992	0.000977205	0.000862313	0.000738936	0.000658113	0.000754606	0.000932002	0.000812834	0.000743867	0	0	4.3401e-06	7.45706e-06	5.55386e-06	7.27851e-06	1.29905e-05	2.26184e-05	3.70856e-05	6.34861e-05	0.00010816	0.0001767	0.000255558	0.000303807	0.0003224	0.000336402	0.000342418	0.000329548	0.000266172	0.000212836
Chronic hepatitis C	American Samoa	0	0	9.73982e-08	2.73075e-07	6.44763e-07	2.89868e-06	5.91742e-06	1.81311e-05	4.25482e-05	0.000108333	0.000198388	0.00033485	0.000530042	0.000794294	0.00083898	0.000753038	0.00092512	0.000980184	0.000997611	0.000453752	0	0	1.37843e-07	2.1406e-06	3.47601e-07	9.03615e-06	1.00031e-05	4.21114e-05	5.15558e-05	0.00012649	0.000313081	0.000485386	0.00073692	0.000787233	0.000733411	0.00181505	0.00190338	0.00213513	0.000709292	0.000982222
Chronic hepatitis C	Australia	0	0	2.82038e-07	7.53294e-07	1.54759e-06	4.28012e-06	1.38683e-05	4.39195e-05	8.98904e-05	0.000264619	0.000609181	0.00107008	0.00129625	0.000918768	0.00102915	0.00120636	0.00140998	0.00193651	0.00225439	0.0399093	0	0	3.69161e-07	8.97935e-07	3.18407e-06	7.17e-06	1.4752e-05	3.95137e-05	8.80903e-05	0.000189348	0.000319183	0.000564318	0.000679738	0.000598601	0.000773861	0.000925668	0.00101979	0.00130803	0.00130012	0.00167507
Chronic hepatitis C	Brunei Darussalam	0	0	5.49534e-07	9.57331e-07	2.22977e-06	1.07537e-05	2.81764e-05	0.000103064	0.000264705	0.000688097	0.00136728	0.00228947	0.00293898	0.00326557	0.00329182	0.00362376	0.00399752	0.00190687	0.00351631	0.00792257	0	0	1.93045e-06	1.97339e-06	8.88083e-06	1.02891e-05	3.14629e-05	0.000122221	0.00018888	0.000470026	0.000781867	0.0014032	0.00203368	0.00311929	0.00311755	0.00500218	0.00453379	0.0045427	0.00374856	0.0119313
Chronic hepatitis C	Cambodia	0	0	2.46377e-08	7.51757e-08	1.99357e-07	5.98926e-07	1.8009e-06	5.37001e-06	1.33311e-05	3.10341e-05	7.57063e-05	0.000119099	0.000191399	0.000255551	0.000335846	0.000423258	0.000563487	0.000687469	0.000700074	0.000702771	0	0	5.75593e-08	1.50635e-07	4.79122e-07	1.1159e-06	3.25733e-06	8.30847e-06	1.894e-05	4.08436e-05	8.99924e-05	0.000148848	0.000258848	0.000395526	0.000514123	0.000699725	0.00090457	0.00109122	0.000977163	0.000859658
Chronic hepatitis C	China	0	0	1.71983e-07	3.03629e-07	1.19626e-06	5.65489e-06	2.16333e-05	6.49824e-05	0.000150011	0.000263575	0.000415499	0.000547744	0.000864785	0.00114224	0.00135226	0.00155961	0.00213782	0.00314792	0.00341521	0.00266104	0	0	3.62661e-07	4.31192e-07	1.80142e-06	5.66081e-06	1.48857e-05	3.639e-05	8.02765e-05	0.00016766	0.000310185	0.000476698	0.000861666	0.00131029	0.00167913	0.00201797	0.00277974	0.00332367	0.00277782	0.00179171
Chronic hepatitis C	North Korea	0	0	6.49501e-08	1.93347e-07	7.12768e-07	2.32918e-06	7.53745e-06	2.42956e-05	5.36718e-05	0.000131457	0.000223348	0.000345781	0.000541139	0.00060311	0.000835124	0.000878857	0.000953092	0.000919908	0.000930619	0.00107025	0	0	1.20087e-07	2.26352e-07	9.12104e-07	2.71431e-06	6.98678e-06	1.96596e-05	4.01898e-05	0.000104361	0.000180435	0.000315407	0.0005082	0.000619967	0.000982015	0.00109094	0.00120087	0.00129028	0.00130857	0.00135379
Chronic hepatitis C	Fiji	0	0	1.76508e-07	2.18398e-07	3.43009e-07	1.39976e-06	3.61943e-06	1.30195e-05	3.09258e-05	9.09871e-05	0.000174217	0.000316528	0.000478008	0.000695266	0.000812156	0.000771117	0.000888346	0.00137516	0.00205638	0.000508763	0	0	1.83883e-07	1.76437e-06	1.97165e-07	4.69702e-06	6.54353e-06	2.78002e-05	3.19998e-05	8.53291e-05	0.000218696	0.000355813	0.000547406	0.000573149	0.000505554	0.00115068	0.00100046	0.00118069	0.000297121	0.000571084
Chronic hepatitis C	Guam	0	0	2.15016e-07	3.39361e-07	5.82996e-07	2.70693e-06	9.02682e-06	3.35918e-05	5.7174e-05	0.000137811	0.000300037	0.000507922	0.000615488	0.000837069	0.000898103	0.0006775	0.0010144	0.000926746	0.000825521	0.00015891	0	0	6.51037e-08	1.106e-06	1.1732e-07	3.02958e-06	4.15275e-06	2.0366e-05	2.70633e-05	7.4462e-05	0.000173678	0.000260995	0.000364204	0.000421084	0.000375862	0.000830465	0.000869577	0.000762545	0.000162099	0.000124676
Chronic hepatitis C	Indonesia	0	0	1.07992e-07	3.11492e-07	7.12334e-07	1.79627e-06	5.61178e-06	1.85236e-05	4.35704e-05	9.00887e-05	0.000174418	0.000294134	0.000425811	0.000540176	0.000649607	0.000820267	0.00101008	0.00106203	0.000942953	0.000798072	0	0	1.25691e-07	3.05351e-07	8.00196e-07	1.77692e-06	5.24509e-06	1.42452e-05	3.26472e-05	6.22472e-05	0.000118163	0.000189165	0.000301895	0.000414052	0.000568999	0.000818987	0.00106071	0.00117705	0.000936125	0.000675236
Chronic hepatitis C	Japan	0	0	9.728e-06	1.55458e-05	3.72743e-05	7.19001e-05	0.000178215	0.000506352	0.00128849	0.0025318	0.00485289	0.00890764	0.0137832	0.0191745	0.0199408	0.0298006	0.0387739	0.0745363	0.0806487	0.59942	0	0	9.82307e-06	1.14888e-05	2.69137e-05	5.71592e-05	0.000127783	0.000305753	0.000595811	0.00105046	0.00165385	0.00244337	0.00375148	0.00615996	0.00698539	0.0124314	0.0157445	0.0287102	0.0221729	0.0241559
Chronic hepatitis C	Kiribati	0	0	7.89085e-08	1.42033e-07	2.23392e-07	1.04112e-06	3.00811e-06	1.04224e-05	2.18698e-05	5.47373e-05	0.000102491	0.000185028	0.000259596	0.000343567	0.000403914	0.000396765	0.00040386	0.000393816	0.00032341	0.000103209	0	0	1.75968e-07	2.10306e-06	2.45551e-07	6.59372e-06	8.55484e-06	3.36837e-05	4.01708e-05	9.77794e-05	0.000245082	0.000404743	0.000576968	0.000653354	0.000608319	0.00154	0.00125022	0.00115588	0.000272398	0.000230543
Chronic hepatitis C	Laos	0	0	1.09102e-07	2.4571e-07	5.71205e-07	1.66376e-06	4.87739e-06	1.38834e-05	3.26541e-05	7.06404e-05	0.000141525	0.000267781	0.000401973	0.000540277	0.000667339	0.000844899	0.000998247	0.00100964	0.000915318	0.000754737	0	0	1.2734e-07	2.8713e-07	8.36157e-07	1.86479e-06	4.92207e-06	1.16265e-05	2.6334e-05	5.48516e-05	0.000113001	0.00019599	0.000303928	0.000502772	0.000534528	0.000820402	0.000921254	0.000921373	0.000790554	0.000602936
Chronic hepatitis C	Malaysia	0	0	4.04304e-08	1.00289e-07	2.11845e-07	5.78488e-07	1.9123e-06	6.42055e-06	1.83439e-05	4.37279e-05	9.54711e-05	0.000197863	0.000301366	0.000356719	0.000482763	0.000524569	0.000940808	0.000639343	0.000673372	0.000259815	0	0	3.31754e-08	6.58372e-08	1.99165e-07	4.66631e-07	1.48521e-06	3.7699e-06	1.00984e-05	2.35927e-05	5.51295e-05	0.00010492	0.000176414	0.000257809	0.000285602	0.000315591	0.000626394	0.000580013	0.000612609	0.000231335
Chronic hepatitis C	Marshall Islands	0	0	4.66675e-08	9.05999e-08	1.37147e-07	6.55621e-07	2.18129e-06	7.79757e-06	1.69708e-05	4.52284e-05	7.58594e-05	0.000135837	0.000203071	0.000307195	0.000321931	0.000291883	0.000372317	0.000430337	0.000425703	0.000146971	0	0	7.90229e-08	8.23409e-07	1.23323e-07	3.31151e-06	4.84867e-06	2.01621e-05	2.3883e-05	6.32664e-05	0.000143359	0.000227596	0.000324823	0.000384863	0.000348375	0.000799917	0.00077146	0.000884767	0.000246915	0.00024839
Chronic hepatitis C	Federated States of Micronesia	0	0	5.92384e-08	1.38796e-07	2.36025e-07	1.1525e-06	3.55201e-06	1.16969e-05	2.80768e-05	7.38225e-05	0.000120583	0.000227484	0.000325686	0.000464411	0.000507587	0.000427026	0.000491884	0.000533201	0.000452031	0.000157494	0	0	7.67402e-08	9.28452e-07	1.34392e-07	3.23434e-06	4.84939e-06	2.10155e-05	2.79812e-05	7.53735e-05	0.000165712	0.00027411	0.000382614	0.00044635	0.000415202	0.00090896	0.000845919	0.000853953	0.000217463	0.00018629
Chronic hepatitis C	Mongolia	0	0	4.97639e-07	9.9981e-07	2.12443e-06	5.66832e-06	1.42549e-05	4.05509e-05	0.00013062	0.000437014	0.00107319	0.00200397	0.00295376	0.00353033	0.00453783	0.00703805	0.00745233	0.010792	0.240908	0.480078	0	0	5.50952e-07	1.44256e-06	5.28482e-06	9.97547e-06	2.65711e-05	6.49832e-05	0.00014085	0.000247334	0.000609397	0.0013503	0.00254979	0.00427732	0.00555811	0.00858405	0.0092466	0.0130385	0.0156178	0.369594
Chronic hepatitis C	Myanmar	0	0	4.2604e-08	1.0059e-07	2.38431e-07	6.76114e-07	1.98179e-06	5.79657e-06	1.38033e-05	3.07926e-05	7.03532e-05	0.000130537	0.000201736	0.00028178	0.000357917	0.000403807	0.000471068	0.000431628	0.000391019	0.000274622	0	0	1.16533e-07	2.67097e-07	7.22169e-07	1.73713e-06	4.67897e-06	1.03412e-05	2.22555e-05	4.38219e-05	8.56048e-05	0.00013897	0.000235769	0.000349291	0.000455854	0.000568877	0.000667443	0.000647957	0.000541249	0.000406299
Chronic hepatitis C	New Zealand	0	0	7.78028e-07	4.56354e-06	5.73941e-06	1.33607e-05	5.5754e-05	0.000145882	0.000305066	0.000687679	0.00119197	0.00174398	0.00213191	0.00193346	0.00215197	0.00237628	0.00265679	0.00324221	0.0021546	0.000856971	0	0	2.87891e-06	5.68086e-06	9.44209e-06	1.63689e-05	4.67904e-05	7.02058e-05	0.000195418	0.000382325	0.000502453	0.000704912	0.000938657	0.00102261	0.00160257	0.00192052	0.00211886	0.00311552	0.00151378	0.00123573
Chronic hepatitis C	Northern Mariana Islands	0	0	4.14575e-08	2.01213e-07	2.51513e-07	1.38244e-06	1.79741e-06	6.74966e-06	1.5134e-05	0.000144244	0.000115098	0.000607513	0.000413038	0.00169154	0.000359919	0.00161523	0.000503445	0.00163769	0.000839582	0.000640143	0	0	3.78735e-08	9.93966e-07	1.06909e-07	3.89463e-06	2.60524e-06	6.30244e-06	5.6223e-05	2.82075e-05	0.00055317	0.000245321	0.000826468	0.000863477	0.00036274	0.00174019	0.00104304	0.00176459	0.000334435	0.000471165
Chronic hepatitis C	Papua New Guinea	0	0	5.27543e-08	7.27837e-08	9.16988e-08	4.09348e-07	1.23191e-06	3.86114e-06	9.45718e-06	2.47195e-05	4.73158e-05	9.05594e-05	0.000138614	0.000212714	0.000268674	0.000230354	0.000265651	0.000251581	0.000236484	8.56783e-05	0	0	5.27957e-08	4.73626e-07	5.16257e-08	1.1716e-06	1.50391e-06	6.1654e-06	8.24713e-06	2.18431e-05	6.16355e-05	0.000100738	0.000154994	0.000167823	0.00018592	0.000370006	0.000355213	0.000329876	0.000116157	0.000131087
Chronic hepatitis C	Philippines	0	0	1.07656e-07	2.0985e-07	5.79739e-07	1.93965e-06	5.83958e-06	1.84469e-05	3.98596e-05	8.70605e-05	0.000157437	0.000271283	0.000407543	0.000559829	0.000682704	0.00086549	0.000961074	0.000796682	0.000742903	0.000537191	0	0	1.32692e-07	2.09857e-07	7.01813e-07	1.72369e-06	4.99729e-06	1.27369e-05	2.68599e-05	5.50094e-05	0.000101315	0.000163595	0.000271719	0.000390951	0.000497844	0.000664746	0.000839936	0.000893005	0.000839644	0.000742963
Chronic hepatitis C	South Korea	0	0	2.9636e-07	5.48351e-07	1.14394e-06	3.66045e-06	1.33577e-05	7.23282e-05	0.000173441	0.000476369	0.000857669	0.00147994	0.00177489	0.00157241	0.00188219	0.00259883	0.00355584	0.00492884	0.00343788	0.00373879	0	0	1.43672e-06	2.71631e-06	6.04677e-06	1.16293e-05	3.43962e-05	0.000112868	0.000183115	0.000401665	0.000662483	0.00109138	0.00139172	0.00156099	0.00209625	0.00303438	0.00378503	0.00562027	0.00390439	0.00365045
Chronic hepatitis C	Samoa	0	0	6.82989e-08	1.12339e-07	1.73348e-07	6.72346e-07	1.9575e-06	6.58814e-06	1.62894e-05	4.99536e-05	0.000102334	0.000213695	0.000334173	0.000475637	0.000487735	0.000527316	0.000733622	0.000735466	0.000770986	0.000392141	0	0	7.96395e-08	5.45102e-07	1.30995e-07	1.75623e-06	2.47983e-06	1.01524e-05	1.55923e-05	4.41813e-05	0.00010196	0.000182831	0.000289437	0.000399574	0.000358381	0.000734928	0.000799826	0.000854834	0.000375585	0.000332225
Chronic hepatitis C	Singapore	0	0	1.7251e-07	3.14114e-07	5.58076e-07	2.49447e-06	5.59786e-06	2.48553e-05	4.42817e-05	0.000148138	0.000339491	0.000746323	0.00113492	0.00151438	0.00160123	0.00216692	0.00225944	0.00275319	0.00168687	0.00133962	0	0	5.11098e-07	8.25969e-07	1.31658e-06	2.65923e-06	5.14472e-06	1.42983e-05	3.32037e-05	0.000101972	0.000292008	0.000448434	0.000805333	0.000960194	0.0010159	0.0017359	0.00186045	0.00231747	0.00151728	0.00108321
Chronic hepatitis C	Solomon Islands	0	0	8.2015e-08	1.58027e-07	2.37472e-07	1.18259e-06	3.63728e-06	1.26835e-05	3.15436e-05	8.33701e-05	0.000133196	0.000235779	0.000313919	0.000453539	0.000463528	0.000391048	0.000467776	0.000405268	0.000305147	0.000116444	0	0	7.68321e-08	6.70878e-07	9.04614e-08	2.30598e-06	3.56546e-06	1.62222e-05	2.35487e-05	6.45716e-05	0.000134581	0.000211997	0.000286134	0.00033791	0.000289581	0.000632307	0.000531883	0.00042974	9.70859e-05	9.50628e-05
Chronic hepatitis C	Taiwan (Province of China)	0	0	1.05993e-07	2.68139e-07	7.37611e-07	2.16506e-06	8.0995e-06	3.86933e-05	9.26836e-05	0.000218528	0.000504999	0.000972366	0.00165379	0.00259456	0.00245797	0.00417353	0.00383002	0.00472797	0.00390644	0.00205409	0	0	2.74176e-07	5.29415e-07	1.68978e-06	4.70577e-06	1.24808e-05	3.96249e-05	7.74025e-05	0.000142474	0.000259891	0.00049935	0.000939627	0.00178419	0.00209459	0.00370944	0.00372255	0.00405665	0.00312068	0.00187937
Chronic hepatitis C	Thailand	0	0	1.09081e-07	3.46796e-07	8.35292e-07	2.75371e-06	1.0586e-05	2.83636e-05	6.01739e-05	0.000118549	0.000241403	0.000389462	0.000537704	0.000668478	0.000812401	0.00101806	0.00133892	0.00135182	0.00153255	0.00128266	0	0	1.24938e-07	2.54567e-07	7.87607e-07	1.96876e-06	5.84065e-06	1.30747e-05	3.17604e-05	6.06398e-05	0.000123429	0.00020915	0.000325071	0.00051521	0.000677031	0.000937087	0.0012803	0.00150926	0.00126431	0.00105007
Chronic hepatitis C	East Timor	0	0	3.54064e-08	8.35171e-08	1.82835e-07	5.04661e-07	1.44605e-06	4.25076e-06	1.02625e-05	2.35808e-05	4.75026e-05	8.53227e-05	0.00013882	0.000224768	0.000259604	0.000256338	0.000356615	0.000406274	0.000315005	0.000257333	0	0	6.99631e-08	1.53589e-07	4.21376e-07	8.63436e-07	2.22588e-06	5.35777e-06	1.40212e-05	3.33115e-05	7.18311e-05	0.000120526	0.000210415	0.000368982	0.000431807	0.000413013	0.000557338	0.00075416	0.000452091	0.00034003
Chronic hepatitis C	Tonga	0	0	2.45188e-07	5.87206e-07	9.0166e-07	4.48525e-06	1.4253e-05	5.64923e-05	0.000140964	0.000347721	0.000583339	0.00108348	0.00158598	0.0022593	0.00255916	0.00249485	0.00297337	0.0033107	0.00336479	0.00152083	0	0	1.83695e-07	1.75237e-06	2.19351e-07	5.85464e-06	1.04516e-05	4.44077e-05	5.70638e-05	0.000160253	0.000402812	0.000658153	0.00100477	0.00109846	0.000892127	0.00218437	0.00226895	0.00258093	0.000907582	0.00122576
Chronic hepatitis C	Vanuatu	0	0	4.96242e-08	9.05146e-08	1.48887e-07	7.71819e-07	2.39677e-06	7.59418e-06	1.67089e-05	4.43074e-05	7.78729e-05	0.000141201	0.000248516	0.0003485	0.00044401	0.000515389	0.000586555	0.00062579	0.00047731	0.000156371	0	0	5.99752e-08	6.01035e-07	7.77442e-08	2.03233e-06	2.85245e-06	1.27646e-05	1.58534e-05	4.08201e-05	9.44154e-05	0.000148384	0.000250806	0.000278379	0.000318038	0.000780638	0.000745117	0.000767067	0.000163273	0.000130159
Chronic hepatitis C	Vietnam	0	0	2.154e-07	5.31415e-07	1.10803e-06	2.91426e-06	7.30995e-06	2.37426e-05	6.62059e-05	0.000182734	0.000421479	0.000804342	0.00117036	0.00128114	0.00134101	0.00140607	0.00192333	0.00254467	0.00218579	0.00188882	0	0	9.53461e-08	2.30382e-07	5.96231e-07	1.35475e-06	3.44171e-06	9.10086e-06	2.06117e-05	4.62978e-05	9.84189e-05	0.000197965	0.000352733	0.000497666	0.00061874	0.000733555	0.000877616	0.000934379	0.00077929	0.000619049
MASLD	American Samoa	-	-	-	7.41872e-07	5.84892e-07	1.0751e-06	1.09896e-06	2.06896e-06	3.41949e-06	7.02168e-06	1.09446e-05	1.62073e-05	2.35885e-05	3.33637e-05	3.34369e-05	2.92481e-05	3.54696e-05	4.12539e-05	4.75091e-05	2.39231e-05	-	-	-	1.03367e-05	3.76738e-07	3.30257e-06	1.80924e-06	4.69355e-06	3.95298e-06	7.29833e-06	1.48069e-05	1.94144e-05	2.61402e-05	2.5131e-05	2.20422e-05	5.5252e-05	6.1287e-05	7.94472e-05	3.11284e-05	4.8227e-05
MASLD	Australia	-	-	-	1.96167e-06	9.91478e-07	1.04235e-06	1.60305e-06	2.46832e-06	3.33887e-06	8.48674e-06	1.63905e-05	3.03284e-05	4.00365e-05	4.21004e-05	5.16708e-05	6.41957e-05	7.8018e-05	0.000112449	0.000106063	8.01594e-05	-	-	-	3.70375e-06	2.92189e-06	2.41393e-06	2.56519e-06	4.16583e-06	6.90901e-06	1.20743e-05	1.71344e-05	2.93989e-05	3.84898e-05	3.88026e-05	5.29691e-05	5.97823e-05	7.04541e-05	0.000104177	0.000113937	0.000104802
MASLD	Brunei Darussalam	-	-	-	1.7648e-07	1.10178e-07	2.34415e-07	3.50336e-07	9.60194e-07	2.02097e-06	4.73337e-06	9.4145e-06	1.70559e-05	2.54191e-05	3.27928e-05	3.70901e-05	4.68764e-05	5.58875e-05	2.82675e-05	5.22786e-05	0.000107254	-	-	-	6.83361e-07	7.98296e-07	3.84529e-07	7.13553e-07	2.36326e-06	3.20271e-06	7.43525e-06	1.25275e-05	2.42059e-05	4.08173e-05	7.01596e-05	7.54404e-05	0.000132295	0.000119679	0.000115229	9.66459e-05	0.000293576
MASLD	Cambodia	-	-	-	8.30625e-07	6.22043e-07	6.93115e-07	1.04307e-06	1.89678e-06	3.12837e-06	5.50249e-06	1.13549e-05	1.59131e-05	2.3051e-05	2.73803e-05	3.16199e-05	3.55936e-05	4.21498e-05	5.35645e-05	6.04146e-05	6.28351e-05	-	-	-	2.48622e-06	1.694e-06	1.38597e-06	1.96722e-06	3.06021e-06	4.43429e-06	7.12282e-06	1.22917e-05	1.68412e-05	2.43499e-05	3.17858e-05	3.58771e-05	4.59496e-05	6.12553e-05	8.51747e-05	8.55709e-05	7.72367e-05
MASLD	China	-	-	-	5.85247e-07	5.72924e-07	1.07565e-06	1.98858e-06	3.59299e-06	6.0554e-06	8.90278e-06	1.24129e-05	1.48388e-05	2.16361e-05	2.69753e-05	3.06854e-05	3.46768e-05	4.72078e-05	7.86354e-05	9.90895e-05	7.38885e-05	-	-	-	1.22763e-06	9.62084e-07	9.42371e-07	1.19248e-06	1.75552e-06	2.73801e-06	4.47603e-06	6.78658e-06	8.78554e-06	1.37541e-05	1.84007e-05	2.20131e-05	2.69036e-05	4.06589e-05	5.7319e-05	5.65686e-05	3.72081e-05
MASLD	North Korea	-	-	-	6.25329e-07	6.79868e-07	8.43677e-07	1.31465e-06	2.57076e-06	3.9478e-06	7.64151e-06	1.0694e-05	1.43753e-05	2.03835e-05	2.03053e-05	2.48163e-05	2.41616e-05	2.45422e-05	2.60272e-05	3.02233e-05	3.74752e-05	-	-	-	1.52196e-06	1.26105e-06	1.18481e-06	1.48248e-06	2.55886e-06	3.52642e-06	6.72411e-06	8.97489e-06	1.27316e-05	1.77109e-05	1.77818e-05	2.42931e-05	2.56026e-05	2.96652e-05	3.73018e-05	4.38684e-05	4.64285e-05
MASLD	Fiji	-	-	-	5.49845e-07	2.36641e-07	3.88486e-07	4.9975e-07	1.09542e-06	1.8674e-06	4.4356e-06	7.45251e-06	1.21241e-05	1.7066e-05	2.37226e-05	2.6898e-05	2.5259e-05	2.95726e-05	5.10568e-05	8.69861e-05	2.29797e-05	-	-	-	9.01102e-06	1.61834e-07	1.27138e-06	8.86757e-07	2.35105e-06	1.87813e-06	3.85615e-06	8.23826e-06	1.16018e-05	1.59263e-05	1.47829e-05	1.22128e-05	2.83218e-05	2.67722e-05	3.7695e-05	1.15125e-05	2.44599e-05
MASLD	Guam	-	-	-	1.03875e-06	5.93603e-07	1.12284e-06	1.85601e-06	4.2191e-06	5.19035e-06	9.70746e-06	1.77332e-05	2.62646e-05	2.90849e-05	3.67194e-05	3.77134e-05	2.65807e-05	3.90482e-05	3.87425e-05	3.89135e-05	8.20276e-06	-	-	-	5.25904e-06	1.37594e-07	1.2753e-06	8.45185e-07	2.43642e-06	2.21367e-06	4.29695e-06	7.86997e-06	9.61138e-06	1.16411e-05	1.19422e-05	9.86463e-06	2.11877e-05	2.37495e-05	2.48565e-05	6.44436e-06	5.68707e-06
MASLD	Indonesia	-	-	-	1.11309e-06	6.66728e-07	6.52841e-07	9.84574e-07	1.92081e-06	3.10794e-06	5.08678e-06	8.63374e-06	1.30825e-05	1.71655e-05	1.98046e-05	2.18737e-05	2.54942e-05	2.99668e-05	3.38438e-05	3.32801e-05	2.93262e-05	-	-	-	1.8293e-06	8.86779e-07	6.51983e-07	9.2308e-07	1.50234e-06	2.34817e-06	3.42513e-06	5.50064e-06	7.62424e-06	1.06435e-05	1.29801e-05	1.64808e-05	2.29888e-05	3.22192e-05	4.26461e-05	3.90309e-05	2.9095e-05
MASLD	Japan	-	-	-	4.63725e-07	3.24573e-07	2.57943e-07	3.63847e-07	7.83936e-07	1.70124e-06	3.23524e-06	6.37434e-06	1.24538e-05	2.1459e-05	3.43939e-05	3.88355e-05	6.33233e-05	8.15798e-05	0.000149046	0.00010733	5.05048e-05	-	-	-	1.09761e-06	1.06165e-06	9.16192e-07	1.20251e-06	2.12939e-06	3.5658e-06	5.50203e-06	8.18111e-06	1.19189e-05	1.86598e-05	3.29443e-05	4.10059e-05	7.74599e-05	9.73507e-05	0.000184669	0.000136157	0.000112359
MASLD	Kiribati	-	-	-	6.8747e-07	3.1395e-07	5.77988e-07	8.13992e-07	1.66597e-06	2.37997e-06	4.57781e-06	7.19811e-06	1.09869e-05	1.40615e-05	1.72358e-05	1.88759e-05	1.74897e-05	1.72161e-05	1.82947e-05	1.68235e-05	5.70312e-06	-	-	-	1.7664e-05	3.78834e-07	3.37799e-06	2.11041e-06	5.03042e-06	4.01032e-06	7.29382e-06	1.49066e-05	2.05125e-05	2.56035e-05	2.58861e-05	2.21441e-05	5.48344e-05	4.70757e-05	5.0643e-05	1.40203e-05	1.26186e-05
MASLD	Laos	-	-	-	1.33155e-06	9.27296e-07	1.0567e-06	1.5837e-06	2.77664e-06	4.41782e-06	7.4121e-06	1.28547e-05	2.19348e-05	2.95885e-05	3.6365e-05	4.07981e-05	4.78259e-05	5.10848e-05	5.65809e-05	5.8302e-05	5.14247e-05	-	-	-	2.71154e-06	1.79664e-06	1.34138e-06	1.75e-06	2.61693e-06	3.97376e-06	6.09635e-06	9.89893e-06	1.47637e-05	1.96157e-05	2.75615e-05	2.56075e-05	3.91478e-05	4.40945e-05	5.23886e-05	5.24834e-05	4.2211e-05
MASLD	Malaysia	-	-	-	5.85046e-07	3.45216e-07	3.57207e-07	5.81712e-07	1.20013e-06	2.36971e-06	4.52678e-06	8.50518e-06	1.61819e-05	2.34703e-05	2.68621e-05	3.4762e-05	3.67548e-05	6.40764e-05	4.6962e-05	5.61822e-05	2.36555e-05	-	-	-	9.56121e-07	5.29171e-07	4.04908e-07	6.42811e-07	1.03041e-06	1.87707e-06	3.27439e-06	6.35642e-06	1.07303e-05	1.61571e-05	2.15012e-05	2.22698e-05	2.46747e-05	5.06218e-05	5.24465e-05	6.37777e-05	2.49129e-05
MASLD	Marshall Islands	-	-	-	3.82529e-07	1.92398e-07	3.69623e-07	5.89844e-07	1.26862e-06	1.90749e-06	3.98503e-06	5.60614e-06	8.58664e-06	1.15672e-05	1.62203e-05	1.56166e-05	1.31078e-05	1.60071e-05	2.01902e-05	2.25521e-05	8.21365e-06	-	-	-	6.42501e-06	2.18505e-07	1.95788e-06	1.35769e-06	3.36699e-06	2.64117e-06	5.16114e-06	9.20059e-06	1.19617e-05	1.44328e-05	1.4718e-05	1.21829e-05	2.73477e-05	2.77802e-05	3.72455e-05	1.22498e-05	1.3377e-05
MASLD	Federated States of Micronesia	-	-	-	6.59569e-07	3.65461e-07	7.10741e-07	1.06707e-06	2.1051e-06	3.52467e-06	7.22225e-06	9.88695e-06	1.59701e-05	2.04296e-05	2.66595e-05	2.67489e-05	2.10341e-05	2.30816e-05	2.70383e-05	2.56392e-05	9.38376e-06	-	-	-	7.41164e-06	2.45767e-07	1.93846e-06	1.3959e-06	3.65917e-06	3.2548e-06	6.42558e-06	1.1125e-05	1.49489e-05	1.79974e-05	1.81276e-05	1.55293e-05	3.32647e-05	3.21832e-05	3.81444e-05	1.12882e-05	1.04004e-05
MASLD	Mongolia	-	-	-	7.63145e-06	4.27893e-06	4.24305e-06	5.25824e-06	8.68281e-06	1.87151e-05	4.65068e-05	9.53458e-05	0.00015262	0.000188245	0.000186992	0.000221434	0.000326314	0.000331678	0.000510933	0.000238366	0.000150568	-	-	-	1.54309e-05	1.3909e-05	9.18401e-06	1.15772e-05	1.64797e-05	2.43796e-05	3.23053e-05	6.60784e-05	0.000124385	0.000203638	0.000295546	0.000359365	0.000517463	0.000595491	0.00104525	0.000766055	0.000312171
MASLD	Myanmar	-	-	-	4.47639e-07	3.27499e-07	3.57401e-07	5.15694e-07	9.13954e-07	1.46479e-06	2.44227e-06	4.64554e-06	7.51603e-06	1.05651e-05	1.33894e-05	1.53347e-05	1.58969e-05	1.78828e-05	1.76178e-05	1.81587e-05	1.36939e-05	-	-	-	1.52473e-06	8.29841e-07	6.46039e-07	8.60582e-07	1.20121e-06	1.74342e-06	2.57889e-06	4.20803e-06	6.00087e-06	8.91555e-06	1.16847e-05	1.40074e-05	1.71614e-05	2.26238e-05	2.78257e-05	2.84578e-05	2.38336e-05
MASLD	New Zealand	-	-	-	3.71937e-06	1.07826e-06	9.73233e-07	2.00279e-06	3.33409e-06	5.18508e-06	1.00299e-05	1.71684e-05	2.50554e-05	3.14365e-05	3.01384e-05	3.59621e-05	4.37434e-05	5.54069e-05	8.33097e-05	6.7416e-05	3.01561e-05	-	-	-	1.37194e-05	5.40326e-06	3.24223e-06	4.45803e-06	4.44383e-06	9.58908e-06	1.5536e-05	1.88421e-05	2.5411e-05	3.41063e-05	3.82565e-05	6.03595e-05	7.46954e-05	8.60533e-05	0.000154635	9.35963e-05	8.96554e-05
MASLD	Northern Mariana Islands	-	-	-	6.48164e-07	2.73548e-07	6.15737e-07	3.9602e-07	9.05256e-07	1.43532e-06	1.08587e-05	7.34411e-06	3.3879e-05	2.12234e-05	8.20652e-05	1.66328e-05	7.21e-05	2.17805e-05	7.79433e-05	4.45048e-05	3.66976e-05	-	-	-	5.05296e-06	1.26704e-07	1.58756e-06	5.16214e-07	7.62706e-07	4.69023e-06	1.76985e-06	2.80175e-05	1.01886e-05	3.00852e-05	2.7772e-05	1.09756e-05	5.34452e-05	3.44671e-05	6.78681e-05	1.53838e-05	2.38838e-05
MASLD	Papua New Guinea	-	-	-	3.32134e-07	1.30728e-07	2.2955e-07	3.31271e-07	6.30157e-07	1.03424e-06	2.12617e-06	3.39952e-06	5.6803e-06	7.76946e-06	1.09721e-05	1.26042e-05	1.00392e-05	1.11134e-05	1.17006e-05	1.26758e-05	5.1093e-06	-	-	-	5.18667e-06	1.31563e-07	9.50309e-07	5.72126e-07	1.38537e-06	1.20476e-06	2.30806e-06	5.09013e-06	6.59144e-06	8.61612e-06	8.08489e-06	8.06971e-06	1.56737e-05	1.57972e-05	1.72568e-05	7.09146e-06	8.51301e-06
MASLD	Philippines	-	-	-	1.24461e-06	9.56054e-07	1.25116e-06	1.81118e-06	3.32437e-06	4.90829e-06	8.44433e-06	1.32847e-05	2.06951e-05	2.80395e-05	3.45251e-05	3.86704e-05	4.46988e-05	4.63787e-05	4.18685e-05	4.47146e-05	3.51104e-05	-	-	-	1.92274e-06	1.14202e-06	9.33908e-07	1.30855e-06	2.00312e-06	2.87331e-06	4.48755e-06	7.00701e-06	1.02712e-05	1.47603e-05	1.84562e-05	2.14653e-05	2.77583e-05	3.87172e-05	4.93352e-05	5.5015e-05	5.17991e-05
MASLD	South Korea	-	-	-	3.50161e-07	2.1612e-07	3.20625e-07	6.87598e-07	2.78902e-06	5.59722e-06	1.42436e-05	2.59322e-05	4.68818e-05	6.41611e-05	6.54982e-05	8.76751e-05	0.000139453	0.000207183	0.000312225	0.00022567	0.000233549	-	-	-	2.51929e-06	1.68899e-06	1.38747e-06	2.45368e-06	6.47751e-06	9.07545e-06	1.76284e-05	2.87802e-05	5.04665e-05	7.41172e-05	9.52679e-05	0.000142153	0.000228465	0.00028286	0.000409577	0.000292757	0.000271761
MASLD	Samoa	-	-	-	5.86567e-07	2.88577e-07	4.45799e-07	6.33929e-07	1.27505e-06	2.16974e-06	5.24924e-06	8.9199e-06	1.58767e-05	2.2538e-05	2.99133e-05	2.87866e-05	2.91647e-05	3.86468e-05	4.19441e-05	4.99258e-05	2.74236e-05	-	-	-	4.25307e-06	2.36765e-07	1.02508e-06	6.8778e-07	1.69126e-06	1.74716e-06	3.65481e-06	6.64663e-06	9.66586e-06	1.30469e-05	1.55892e-05	1.30226e-05	2.60795e-05	2.97369e-05	3.73912e-05	1.95176e-05	1.91623e-05
MASLD	Singapore	-	-	-	1.20667e-07	5.02631e-08	9.38253e-08	1.17344e-07	3.75241e-07	5.286e-07	1.5516e-06	3.55478e-06	8.36024e-06	1.49931e-05	2.39464e-05	2.81089e-05	4.43854e-05	4.91217e-05	6.2702e-05	3.94695e-05	2.97057e-05	-	-	-	5.42476e-07	2.04853e-07	1.65908e-07	1.89304e-07	4.09201e-07	7.92204e-07	2.13614e-06	6.00219e-06	9.9202e-06	2.0852e-05	2.91581e-05	3.23104e-05	6.17247e-05	6.70672e-05	8.01457e-05	5.33197e-05	3.75251e-05
MASLD	Solomon Islands	-	-	-	7.25862e-07	3.5791e-07	7.0766e-07	1.06085e-06	2.19475e-06	3.7219e-06	7.56982e-06	9.961e-06	1.50024e-05	1.771e-05	2.30661e-05	2.13922e-05	1.65209e-05	1.87106e-05	1.77363e-05	1.51937e-05	6.1739e-06	-	-	-	5.23065e-06	1.59684e-07	1.33316e-06	9.83766e-07	2.67369e-06	2.53651e-06	5.08373e-06	8.18371e-06	1.04641e-05	1.20602e-05	1.23944e-05	9.5554e-06	2.01661e-05	1.78303e-05	1.68879e-05	4.47766e-06	4.7404e-06
MASLD	Taiwan (Province of China)	-	-	-	6.3588e-07	5.23291e-07	5.83979e-07	1.08775e-06	3.22936e-06	5.36035e-06	9.65585e-06	1.78611e-05	2.86415e-05	4.31889e-05	6.05624e-05	5.05455e-05	7.75215e-05	6.5385e-05	8.41966e-05	7.57378e-05	4.11726e-05	-	-	-	2.72629e-06	1.77056e-06	1.52343e-06	2.03069e-06	3.99439e-06	5.2706e-06	7.15281e-06	9.86702e-06	1.5296e-05	2.44566e-05	3.92091e-05	3.99064e-05	6.69237e-05	7.09251e-05	8.9099e-05	7.79853e-05	4.88531e-05
MASLD	Thailand	-	-	-	2.3452e-06	1.93659e-06	2.61657e-06	5.12571e-06	8.41478e-06	1.19682e-05	1.78712e-05	3.0545e-05	4.46603e-05	5.68522e-05	6.49264e-05	7.21934e-05	8.5417e-05	0.000103593	0.000111368	0.000141893	0.000128836	-	-	-	2.45128e-06	1.59257e-06	1.36372e-06	2.03723e-06	2.83624e-06	4.65241e-06	6.49905e-06	1.1087e-05	1.65514e-05	2.31252e-05	3.25977e-05	4.0353e-05	5.64549e-05	8.13903e-05	0.000108257	0.000103182	9.09738e-05
MASLD	East Timor	-	-	-	3.56563e-07	2.38137e-07	2.63578e-07	3.82043e-07	6.87783e-07	1.14269e-06	2.06094e-06	3.56853e-06	5.82185e-06	8.75747e-06	1.28658e-05	1.33767e-05	1.2178e-05	1.60077e-05	2.01371e-05	1.83036e-05	1.61646e-05	-	-	-	1.23836e-06	6.79577e-07	4.65264e-07	5.96463e-07	8.96468e-07	1.58376e-06	2.84031e-06	5.11103e-06	7.50133e-06	1.16434e-05	1.83207e-05	1.96924e-05	1.88027e-05	2.67195e-05	4.21098e-05	2.93201e-05	2.28871e-05
MASLD	Tonga	-	-	-	2.51443e-06	1.33883e-06	2.6231e-06	4.21107e-06	1.02907e-05	1.835e-05	3.59243e-05	5.07562e-05	8.17072e-05	0.000108158	0.000142762	0.000150674	0.000139558	0.000161544	0.00019213	0.000212343	9.69076e-05	-	-	-	1.34822e-05	3.88587e-07	3.45932e-06	3.02066e-06	7.81112e-06	6.64077e-06	1.38892e-05	2.78804e-05	3.74253e-05	4.92903e-05	4.73019e-05	3.53432e-05	8.51425e-05	9.21363e-05	0.00012034	4.93791e-05	7.27157e-05
MASLD	Vanuatu	-	-	-	4.67299e-07	2.0561e-07	4.23252e-07	6.3573e-07	1.1608e-06	1.7593e-06	3.57691e-06	5.36147e-06	8.32424e-06	1.33524e-05	1.74196e-05	2.08527e-05	2.32475e-05	2.63183e-05	3.06974e-05	2.63186e-05	9.06686e-06	-	-	-	5.40749e-06	1.21645e-07	1.06051e-06	7.21785e-07	1.94684e-06	1.62044e-06	3.11162e-06	5.76875e-06	7.59304e-06	1.12482e-05	1.11638e-05	1.20034e-05	2.95824e-05	2.98824e-05	3.60961e-05	9.00362e-06	7.63184e-06
MASLD	Vietnam	-	-	-	2.46359e-06	1.62885e-06	1.70218e-06	2.24583e-06	4.72495e-06	9.16623e-06	1.96349e-05	3.91591e-05	6.54705e-05	8.71859e-05	8.85595e-05	8.76958e-05	8.66774e-05	0.000113875	0.000165755	0.000163737	0.000150111	-	-	-	2.49919e-06	1.2913e-06	9.56998e-07	1.25511e-06	2.10367e-06	3.31236e-06	5.53858e-06	1.01022e-05	1.80682e-05	2.84489e-05	3.48125e-05	3.98549e-05	4.76761e-05	6.08795e-05	7.62034e-05	7.44393e-05	6.16317e-05

## Sheet: Table S11
	Table S11. Estimated annual incidence rate of HCC in non-cirrhotic patients assuming a lower proportion of non-cirrhotic chronic liver disease
	Country or territory	Male																				Female
Etiology		<5 years	5-9 years	10-14 years	15-19 years	20-24 years	25-29 years	30-34 years	35-39 years	40-44 years	45-49 years	50-54 years	55-59 years	60-64 years	65-69 years	70-74 years	75-79 years	80-84 years	85-89 years	90-94 years	95+ years	<5 years	5-9 years	10-14 years	15-19 years	20-24 years	25-29 years	30-34 years	35-39 years	40-44 years	45-49 years	50-54 years	55-59 years	60-64 years	65-69 years	70-74 years	75-79 years	80-84 years	85-89 years	90-94 years	95+ years
Chronic hepatitis B	American Samoa	0	0	9.69127e-06	3.10862e-05	5.6456e-05	0.000100317	7.87436e-05	0.000117827	0.000193807	0.000372108	0.000516244	0.000655636	0.000834077	0.00108482	0.00101244	0.000850349	0.000954647	0.00105168	0.00118973	0.00064643	0	0	4.45927e-06	7.72194e-05	9.48628e-06	9.7498e-05	4.13964e-05	8.4649e-05	7.21048e-05	0.000129627	0.000240167	0.000287289	0.000352556	0.000327068	0.000269524	0.000597822	0.00054835	0.000577538	0.000191709	0.000276285
Chronic hepatitis B	Australia	0	0	1.96112e-05	5.15041e-05	6.47563e-05	2.09045e-05	4.16878e-05	6.43481e-05	8.35655e-05	0.000187282	0.000299432	0.000465085	0.000534001	0.000517878	0.000570655	0.000630209	0.000656187	0.000758353	0.000606829	0.000444089	0	0	9.06131e-06	2.21569e-05	5.11745e-05	1.47359e-05	1.93297e-05	2.88023e-05	4.28083e-05	6.79428e-05	8.38132e-05	0.00012727	0.000144061	0.000152015	0.000197809	0.000231598	0.000241412	0.000292993	0.000268547	0.000225737
Chronic hepatitis B	Brunei Darussalam	0	0	2.33174e-05	5.31463e-05	7.58323e-05	0.000299362	0.000574497	0.000601159	0.000275716	0.000571371	0.000935343	0.00133496	0.00164884	0.00206561	0.00230697	0.00279823	0.00292782	0.00131378	0.00235172	0.00536176	0	0	2.6245e-05	3.44333e-05	0.000107934	0.000117928	0.000258934	0.000269654	7.1844e-05	0.000142814	0.000201218	0.000336762	0.000500946	0.000882457	0.000994458	0.00174981	0.00150293	0.00139315	0.00113529	0.00370877
Chronic hepatitis B	Cambodia	0	0	3.95531e-06	1.05726e-05	1.0352e-05	9.55629e-06	2.01335e-05	3.86383e-05	6.56559e-05	0.000109797	0.000204172	0.000253832	0.000321225	0.000344182	0.000365975	0.000388592	0.00042081	0.000454356	0.000444882	0.000448317	0	0	5.35481e-06	1.16416e-05	1.25093e-05	8.46042e-06	1.65422e-05	2.71089e-05	4.3726e-05	7.19823e-05	0.000127307	0.000172778	0.000249214	0.000320344	0.000354849	0.000416358	0.000469045	0.000527276	0.000462782	0.000421329
Chronic hepatitis B	China	0	0	4.44689e-05	4.16262e-05	4.68214e-05	5.92534e-05	0.000144251	0.000263058	0.000435095	0.000617423	0.000765978	0.000790537	0.00100767	0.00113999	0.00119831	0.00128374	0.00165435	0.00244794	0.00284763	0.00233211	0	0	2.29367e-05	1.4447e-05	1.60167e-05	1.28218e-05	2.22311e-05	3.45949e-05	5.70725e-05	9.77029e-05	0.000145784	0.000183213	0.000278948	0.000371946	0.000429438	0.000470765	0.000577163	0.000631273	0.000515374	0.000311937
Chronic hepatitis B	North Korea	0	0	2.22994e-05	3.39673e-05	1.31646e-05	3.15632e-05	6.64524e-05	0.00012797	0.000189518	0.000342221	0.000428134	0.000484708	0.000564791	0.000509436	0.000591698	0.000554544	0.000514752	0.000470291	0.000478505	0.000572801	0	0	1.25282e-05	1.16429e-05	4.39334e-06	9.10443e-06	1.4972e-05	2.65156e-05	3.83729e-05	7.66947e-05	0.000103847	0.000143279	0.000187805	0.00019094	0.000260368	0.000253297	0.000231197	0.000217874	0.000205742	0.000208163
Chronic hepatitis B	Fiji	0	0	6.60962e-05	5.45574e-05	8.09751e-05	0.000353389	0.000294227	0.000179333	0.000295448	0.000638624	0.00090127	0.00122168	0.00143817	0.00178223	0.00181549	0.00159189	0.00168221	0.00266408	0.00458475	0.00139039	0	0	1.00513e-05	6.54545e-05	6.643e-06	0.000170163	7.71957e-05	5.61608e-05	4.5204e-05	8.91923e-05	0.000173157	0.000220808	0.000282535	0.000255813	0.000200181	0.000412934	0.000321467	0.000359122	9.14946e-05	0.000181946
Chronic hepatitis B	Guam	0	0	1.00543e-05	4.88792e-05	6.79707e-05	0.000131206	0.000152714	0.00021013	0.000246368	0.000435397	0.000710976	0.000893821	0.000838781	0.000953678	0.000873667	0.000585773	0.000774557	0.00069906	0.000670622	0.000148961	0	0	1.01253e-06	5.24674e-05	4.47637e-06	4.83021e-05	2.34038e-05	4.25994e-05	3.87342e-05	7.7277e-05	0.000133453	0.000152475	0.000171571	0.000171091	0.000133811	0.000264087	0.000241312	0.000200877	4.29689e-05	3.49691e-05
Chronic hepatitis B	Indonesia	0	0	1.86261e-06	6.15115e-06	1.00926e-05	1.88537e-05	2.37271e-05	4.80005e-05	7.71525e-05	0.000114121	0.000163972	0.000209576	0.000233536	0.000234629	0.000225932	0.00023242	0.000239367	0.000239756	0.000223094	0.000212755	0	0	1.80862e-06	4.9837e-06	8.20672e-06	1.24399e-05	1.45429e-05	2.41808e-05	3.90324e-05	5.65678e-05	8.39328e-05	0.000106981	0.00014056	0.000164321	0.000193562	0.000235341	0.000271567	0.000302644	0.000257666	0.00021047
Chronic hepatitis B	Japan	0	0	4.79779e-06	7.66649e-06	1.24817e-05	2.05859e-05	3.58937e-05	7.15564e-05	0.000136916	0.000210731	0.000313539	0.000469085	0.000669989	0.00100453	0.00103704	0.00151125	0.00168946	0.00256512	0.00167177	0.000813974	0	0	4.91061e-06	5.74858e-06	9.97905e-06	1.92124e-05	2.88618e-05	4.19577e-05	5.76222e-05	7.53429e-05	9.44297e-05	0.000123929	0.00018843	0.000354171	0.000433974	0.000807033	0.000959427	0.00162064	0.0011132	0.000920944
Chronic hepatitis B	Kiribati	0	0	4.52825e-06	8.4165e-06	1.05588e-05	3.00577e-05	3.3566e-05	6.33883e-05	9.30747e-05	0.000171903	0.000242686	0.000328775	0.000365934	0.000419705	0.000431194	0.000392359	0.00036086	0.000359037	0.00032754	0.000122819	0	0	3.6028e-06	4.279e-05	3.77427e-06	6.04973e-05	2.98811e-05	6.24613e-05	5.09676e-05	8.99194e-05	0.000168631	0.000213057	0.000244572	0.00023983	0.000197344	0.000446383	0.000317374	0.000272541	6.34262e-05	5.44049e-05
Chronic hepatitis B	Laos	0	0	4.25544e-06	7.70241e-06	7.9994e-06	1.9266e-05	4.03803e-05	7.42804e-05	0.000122238	0.000194914	0.000303846	0.000457062	0.000548766	0.000619384	0.000641723	0.000697704	0.00069687	0.000664357	0.000607728	0.00052775	0	0	2.38067e-06	4.35775e-06	5.14563e-06	9.0732e-06	1.68143e-05	2.64552e-05	4.37468e-05	6.99382e-05	0.000117012	0.000171173	0.000229435	0.000331828	0.000313124	0.000427364	0.000424121	0.000405866	0.000353827	0.000283563
Chronic hepatitis B	Malaysia	0	0	5.94088e-05	0.000133662	0.000137521	0.000235772	0.000400796	0.000158809	0.000303776	0.000520282	0.000838185	0.00131348	0.00158675	0.00160133	0.00186733	0.00180527	0.00283043	0.00191367	0.00220063	0.000977606	0	0	2.71997e-05	4.66651e-05	6.34881e-05	8.79866e-05	0.000142918	4.36531e-05	7.6551e-05	0.000126405	0.000216314	0.000317978	0.000426756	0.000526354	0.000498018	0.000480133	0.000825424	0.000727512	0.000832346	0.000357975
Chronic hepatitis B	Marshall Islands	0	0	9.55561e-06	8.9258e-06	1.11542e-05	2.73362e-05	3.24367e-05	5.67853e-05	8.62765e-05	0.000167709	0.000210098	0.000281126	0.000328978	0.000426836	0.000390275	0.00032456	0.000376626	0.000434392	0.0004665	0.000184969	0	0	6.11712e-06	3.05354e-05	3.52786e-06	4.75503e-05	2.50798e-05	5.20936e-05	4.25243e-05	8.27548e-05	0.000141903	0.000172955	0.000201906	0.00020849	0.000167992	0.000347838	0.000298827	0.000325798	9.30102e-05	0.000100133
Chronic hepatitis B	Federated States of Micronesia	0	0	8.28463e-06	1.31214e-05	2.18138e-05	7.60189e-05	0.000149532	8.26808e-05	0.000137657	0.000266357	0.00032158	0.000451066	0.000505254	0.000610049	0.000580244	0.000451327	0.0004722	0.000511272	0.000468497	0.000186247	0	0	3.44551e-06	2.85516e-05	3.89556e-06	6.64286e-05	6.33383e-05	4.70054e-05	4.29225e-05	8.52728e-05	0.000139673	0.000177217	0.000200729	0.000204643	0.000169572	0.00033583	0.000275145	0.000262489	6.72217e-05	6.01196e-05
Chronic hepatitis B	Mongolia	0	0	0.000147746	0.000221808	0.000242582	0.000401638	0.000159269	0.000206307	0.000434792	0.000995938	0.00178535	0.00254689	0.0029327	0.00277247	0.00298784	0.0038983	0.00338151	0.00432301	0.0018688	0.00132002	0	0	7.68549e-05	0.0001501	0.000300371	0.000374195	0.000163372	0.000193227	0.000282308	0.000340044	0.000606122	0.00101671	0.00150799	0.00197008	0.0021124	0.00266208	0.00250026	0.00355446	0.00235536	0.00109516
Chronic hepatitis B	Myanmar	0	0	4.78929e-06	2.76944e-05	1.03123e-05	2.26138e-05	4.53579e-05	8.56493e-05	0.000141563	0.000235687	0.000428859	0.000646121	0.000815446	0.000949303	0.00102341	0.0010088	0.00100586	0.000911055	0.000901298	0.0007298	0	0	4.17558e-06	2.38339e-05	1.04382e-05	2.02247e-05	4.0367e-05	6.46706e-05	0.000105864	0.000164714	0.000257827	0.000350694	0.00050337	0.000646534	0.000772014	0.000903017	0.00104451	0.00113249	0.00112642	0.00106268
Chronic hepatitis B	New Zealand	0	0	6.39887e-06	3.01209e-05	3.08325e-05	5.91873e-05	0.000101278	0.000125621	0.000121268	0.000205794	0.000287458	0.000345991	0.000377457	0.000339452	0.000377373	0.000417716	0.000454431	0.000560106	0.000392754	0.000164663	0	0	1.93675e-05	3.01953e-05	4.04072e-05	5.86992e-05	6.52643e-05	4.32395e-05	5.23037e-05	7.51585e-05	7.8656e-05	9.33157e-05	0.000114843	0.000127906	0.000204851	0.000249268	0.000273446	0.000412941	0.000213152	0.000186291
Chronic hepatitis B	Northern Mariana Islands	0	0	5.29691e-06	1.86727e-05	2.66406e-05	0.000111595	1.97895e-05	3.28276e-05	5.11663e-05	0.000356723	0.000208284	0.000801811	0.0004191	0.00142443	0.000259639	0.00104654	0.000289744	0.000946226	0.000536668	0.000484173	0	0	1.74126e-06	3.2867e-05	3.88825e-06	0.000110644	1.03188e-05	1.10692e-05	6.82412e-05	2.44857e-05	0.000353428	0.000117876	0.000320108	0.000285784	0.000104084	0.000449486	0.000236606	0.00037427	7.17189e-05	0.000106245
Chronic hepatitis B	Papua New Guinea	0	0	1.55202e-06	3.07838e-06	2.01221e-06	5.1019e-06	8.4203e-06	1.55728e-05	2.64743e-05	5.16394e-05	7.33072e-05	0.000104453	0.00012282	0.00015903	0.000168544	0.000128883	0.00012805	0.000113766	0.000103488	3.77679e-05	0	0	8.78052e-07	1.06878e-05	5.76667e-07	6.99208e-06	4.85385e-06	1.13751e-05	1.04511e-05	2.05002e-05	4.29018e-05	5.41451e-05	6.75277e-05	6.41755e-05	6.31759e-05	0.000113533	9.38465e-05	7.96886e-05	2.66773e-05	2.89839e-05
Chronic hepatitis B	Philippines	0	0	5.82429e-06	1.07626e-05	1.34275e-05	3.71583e-05	4.27645e-05	8.55772e-05	0.000131086	0.000210171	0.000291687	0.000390825	0.000463094	0.000521216	0.000523654	0.000555695	0.000518859	0.000394304	0.000355513	0.000257666	0	0	2.33574e-06	3.2924e-06	4.39771e-06	8.14147e-06	8.80191e-06	1.41187e-05	2.12839e-05	3.29252e-05	4.78151e-05	6.25739e-05	8.6363e-05	0.000106693	0.000115995	0.000132749	0.000143475	0.00013743	0.000119097	0.000100283
Chronic hepatitis B	South Korea	0	0	7.15216e-05	9.46444e-05	7.17111e-05	0.000189938	0.000341501	0.00108241	0.000629709	0.0014918	0.00238222	0.00354371	0.00416858	0.0042013	0.00550912	0.00813645	0.010455	0.0140321	0.0102078	0.0120042	0	0	4.23535e-05	5.89681e-05	6.46138e-05	0.000134246	0.000212326	0.000389844	0.000143224	0.0002468	0.000346781	0.000537958	0.000731461	0.000972888	0.00152763	0.00245803	0.00289724	0.00415809	0.00313816	0.00346401
Chronic hepatitis B	Samoa	0	0	6.60181e-06	7.05012e-06	8.39818e-06	2.69272e-05	3.34308e-05	6.23615e-05	0.000105184	0.000235951	0.000354462	0.000539215	0.000659083	0.000797353	0.000711793	0.000705071	0.000883623	0.000885437	0.00100852	0.000590248	0	0	1.96769e-06	8.67715e-06	1.56289e-06	1.67557e-05	1.01598e-05	2.34528e-05	2.46271e-05	5.08033e-05	8.69425e-05	0.00011867	0.000152081	0.000180835	0.000142959	0.00026472	0.000249783	0.00025017	0.00011009	0.000101402
Chronic hepatitis B	Singapore	0	0	4.96108e-05	8.38373e-05	7.96893e-05	0.000214967	0.000149732	0.000119837	0.000154373	0.000417719	0.000813696	0.00153298	0.00232417	0.00352062	0.00416265	0.00623644	0.00618623	0.00708284	0.00430635	0.00346164	0	0	4.86925e-05	7.58346e-05	8.17844e-05	0.000129139	8.35725e-05	4.03803e-05	6.50826e-05	0.000146508	0.000332413	0.000447455	0.000792342	0.00108546	0.00129028	0.00239414	0.00237706	0.00262638	0.00161274	0.00111235
Chronic hepatitis B	Solomon Islands	0	0	6.90524e-06	1.28326e-05	1.13852e-05	5.0844e-05	5.76594e-05	5.79974e-05	0.000100368	0.000197358	0.00023783	0.000315381	0.000332196	0.000410988	0.000364197	0.000281058	0.000298888	0.000249892	0.000191298	7.65089e-05	0	0	2.27774e-06	1.83822e-05	1.36019e-06	3.0633e-05	1.72998e-05	2.26249e-05	2.25125e-05	4.554e-05	7.1225e-05	8.75037e-05	9.738e-05	0.000100728	7.71273e-05	0.000153606	0.000113427	8.53067e-05	1.90705e-05	1.87024e-05
Chronic hepatitis B	Taiwan (Province of China)	0	0	2.81328e-05	5.94216e-05	8.83691e-05	0.000155468	0.00027254	0.000499348	0.000183562	0.000303442	0.000496223	0.000675591	0.000839525	0.00104204	0.000810517	0.00120087	0.000929816	0.00104244	0.000838644	0.000448055	0	0	2.93549e-05	4.67871e-05	6.33379e-05	8.84742e-05	0.000109203	0.000145936	4.86187e-05	6.99034e-05	9.99156e-05	0.000152825	0.000234145	0.00037477	0.000376159	0.000571588	0.000483981	0.000476797	0.000353951	0.000215787
Chronic hepatitis B	Thailand	0	0	1.87594e-05	7.21912e-05	0.000149036	0.000339674	0.000151088	0.000256004	0.000365045	0.000515373	0.000807469	0.00103807	0.00115669	0.00119855	0.00122748	0.00134223	0.00150141	0.00141598	0.00161172	0.00141949	0	0	8.67606e-06	2.13115e-05	5.04019e-05	8.27122e-05	2.79185e-05	4.03365e-05	6.92734e-05	0.000100278	0.000163736	0.000232261	0.00030665	0.000427951	0.000501306	0.000620412	0.000737162	0.000792419	0.00064989	0.000538742
Chronic hepatitis B	East Timor	0	0	2.18547e-06	2.00193e-06	3.40715e-06	8.00648e-06	1.64757e-05	3.16791e-05	5.42369e-05	9.2587e-05	0.00014243	0.000204768	0.000265257	0.000355681	0.000342971	0.000296329	0.000351467	0.000383884	0.000308127	0.000273024	0	0	1.96492e-06	1.63365e-06	3.01633e-06	4.8232e-06	8.60498e-06	1.38287e-05	2.6039e-05	4.76287e-05	8.25269e-05	0.000114267	0.000169047	0.000259667	0.000268093	0.00023032	0.000271094	0.000343066	0.000204217	0.000160211
Chronic hepatitis B	Tonga	0	0	9.67933e-05	0.000212803	0.000186875	0.000419746	0.000815471	0.000300134	0.000515463	0.00092831	0.0011723	0.00162032	0.00189117	0.00230592	0.00228901	0.00208672	0.002309	0.00258533	0.00281688	0.00143508	0	0	3.39733e-05	0.000290235	1.91937e-05	0.000231234	0.000244773	9.5792e-05	8.3809e-05	0.000168987	0.000310423	0.000387655	0.000470926	0.000437711	0.000307852	0.000672583	0.000599167	0.000631768	0.000218499	0.000298889
Chronic hepatitis B	Vanuatu	0	0	3.93273e-06	7.01501e-06	7.0046e-06	3.15923e-05	4.51977e-05	5.68635e-05	8.63853e-05	0.000169076	0.000220787	0.000296862	0.000408601	0.000485171	0.000538127	0.000568136	0.000582098	0.0006201	0.000508929	0.000189209	0	0	1.43226e-06	1.388e-05	1.05414e-06	2.42544e-05	1.58791e-05	2.80756e-05	2.38435e-05	4.42628e-05	7.55243e-05	9.15745e-05	0.000125355	0.00012021	0.000120751	0.000265469	0.000219076	0.00020722	4.30193e-05	3.51038e-05
Chronic hepatitis B	Vietnam	0	0	1.32672e-05	2.40039e-05	1.61064e-05	2.6297e-05	4.73398e-05	0.000100618	0.000195451	0.00038983	0.00067143	0.00096888	0.00108578	0.000958125	0.00082104	0.000731236	0.000838451	0.00103556	0.000903149	0.000826519	0	0	4.82233e-06	8.28563e-06	6.17096e-06	8.08724e-06	1.44339e-05	2.51315e-05	4.12062e-05	7.05401e-05	0.000120178	0.000196333	0.000283953	0.000337564	0.000358222	0.00037378	0.000380464	0.000366164	0.000295746	0.000236484
Chronic hepatitis C	American Samoa	0	0	1.0822e-07	3.03416e-07	7.16403e-07	3.22075e-06	6.57491e-06	2.01456e-05	4.72758e-05	0.00012037	0.000220431	0.000372055	0.000588936	0.000882549	0.0009322	0.000836709	0.00102791	0.00108909	0.00110846	0.000504169	0	0	1.53159e-07	2.37845e-06	3.86223e-07	1.00402e-05	1.11145e-05	4.67905e-05	5.72843e-05	0.000140544	0.000347868	0.000539318	0.0008188	0.000874704	0.000814901	0.00201673	0.00211486	0.00237236	0.000788102	0.00109136
Chronic hepatitis C	Australia	0	0	3.13376e-07	8.36994e-07	1.71955e-06	4.75569e-06	1.54093e-05	4.87994e-05	9.98782e-05	0.000294021	0.000676867	0.00118898	0.00144028	0.00102085	0.0011435	0.0013404	0.00156665	0.00215168	0.00250488	0.0443437	0	0	4.10178e-07	9.97706e-07	3.53785e-06	7.96667e-06	1.63911e-05	4.39041e-05	9.78781e-05	0.000210386	0.000354648	0.000627021	0.000755265	0.000665113	0.000859846	0.00102852	0.00113311	0.00145337	0.00144458	0.00186119
Chronic hepatitis C	Brunei Darussalam	0	0	6.10593e-07	1.0637e-06	2.47753e-06	1.19486e-05	3.13072e-05	0.000114516	0.000294116	0.000764552	0.0015192	0.00254386	0.00326554	0.00362841	0.00365757	0.0040264	0.00444168	0.00211875	0.00390702	0.00880285	0	0	2.14494e-06	2.19266e-06	9.86759e-06	1.14324e-05	3.49588e-05	0.000135801	0.000209866	0.000522251	0.000868741	0.00155911	0.00225964	0.00346588	0.00346395	0.00555798	0.00503754	0.00504745	0.00416507	0.013257
Chronic hepatitis C	Cambodia	0	0	2.73753e-08	8.35285e-08	2.21508e-07	6.65474e-07	2.001e-06	5.96668e-06	1.48123e-05	3.44824e-05	8.41181e-05	0.000132332	0.000212666	0.000283945	0.000373163	0.000470287	0.000626097	0.000763854	0.00077786	0.000780857	0	0	6.39548e-08	1.67372e-07	5.32358e-07	1.23989e-06	3.61925e-06	9.23163e-06	2.10445e-05	4.53818e-05	9.99916e-05	0.000165386	0.000287609	0.000439474	0.000571248	0.000777472	0.00100508	0.00121246	0.00108574	0.000955176
Chronic hepatitis C	China	0	0	1.91092e-07	3.37365e-07	1.32918e-06	6.28321e-06	2.4037e-05	7.22027e-05	0.000166679	0.000292861	0.000461665	0.000608605	0.000960872	0.00126916	0.00150251	0.0017329	0.00237536	0.00349769	0.00379468	0.00295672	0	0	4.02956e-07	4.79102e-07	2.00158e-06	6.28978e-06	1.65397e-05	4.04334e-05	8.91962e-05	0.000186289	0.00034465	0.000529665	0.000957407	0.00145588	0.0018657	0.00224219	0.0030886	0.00369296	0.00308647	0.00199078
Chronic hepatitis C	North Korea	0	0	7.21668e-08	2.14831e-07	7.91964e-07	2.58798e-06	8.37495e-06	2.69951e-05	5.96353e-05	0.000146063	0.000248164	0.000384201	0.000601265	0.000670122	0.000927916	0.000976507	0.00105899	0.00102212	0.00103402	0.00118917	0	0	1.3343e-07	2.51502e-07	1.01345e-06	3.0159e-06	7.76308e-06	2.1844e-05	4.46553e-05	0.000115956	0.000200484	0.000350452	0.000564666	0.000688852	0.00109113	0.00121216	0.0013343	0.00143365	0.00145397	0.00150421
Chronic hepatitis C	Fiji	0	0	1.9612e-07	2.42664e-07	3.81121e-07	1.55529e-06	4.02159e-06	1.44661e-05	3.4362e-05	0.000101097	0.000193575	0.000351698	0.00053112	0.000772517	0.000902396	0.000856797	0.000987051	0.00152795	0.00228487	0.000565292	0	0	2.04315e-07	1.96041e-06	2.19072e-07	5.21891e-06	7.27059e-06	3.08892e-05	3.55553e-05	9.48101e-05	0.000242995	0.000395348	0.000608229	0.000636832	0.000561727	0.00127854	0.00111162	0.00131187	0.000330135	0.000634538
Chronic hepatitis C	Guam	0	0	2.38906e-07	3.77068e-07	6.47773e-07	3.0077e-06	1.00298e-05	3.73242e-05	6.35267e-05	0.000153124	0.000333375	0.000564358	0.000683875	0.000930077	0.000997893	0.000752778	0.00112711	0.00102972	0.000917246	0.000176567	0	0	7.23374e-08	1.22889e-06	1.30355e-07	3.3662e-06	4.61416e-06	2.26288e-05	3.00703e-05	8.27355e-05	0.000192976	0.000289994	0.000404671	0.000467872	0.000417625	0.000922739	0.000966197	0.000847272	0.000180111	0.000138528
Chronic hepatitis C	Indonesia	0	0	1.19991e-07	3.46102e-07	7.91482e-07	1.99585e-06	6.23531e-06	2.05818e-05	4.84115e-05	0.000100099	0.000193798	0.000326815	0.000473123	0.000600195	0.000721785	0.000911408	0.00112231	0.00118004	0.00104773	0.000886747	0	0	1.39657e-07	3.39279e-07	8.89106e-07	1.97435e-06	5.82787e-06	1.5828e-05	3.62747e-05	6.91636e-05	0.000131292	0.000210183	0.000335439	0.000460058	0.000632221	0.000909985	0.00117857	0.00130783	0.00104014	0.000750263
Chronic hepatitis C	Japan	0	0	1.08089e-05	1.72731e-05	4.14158e-05	7.98889e-05	0.000198017	0.000562614	0.00143165	0.00281311	0.0053921	0.00989738	0.0153147	0.021305	0.0221565	0.0331117	0.0430821	0.0828181	0.0896097	0.666022	0	0	1.09145e-05	1.27654e-05	2.99041e-05	6.35102e-05	0.000141981	0.000339726	0.000662012	0.00116717	0.00183761	0.00271485	0.00416832	0.0068444	0.00776154	0.0138127	0.0174939	0.0319002	0.0246366	0.0268399
Chronic hepatitis C	Kiribati	0	0	8.76762e-08	1.57815e-07	2.48214e-07	1.1568e-06	3.34235e-06	1.15805e-05	2.42998e-05	6.08192e-05	0.000113879	0.000205587	0.00028844	0.000381741	0.000448794	0.00044085	0.000448733	0.000437573	0.000359344	0.000114677	0	0	1.9552e-07	2.33673e-06	2.72835e-07	7.32636e-06	9.50538e-06	3.74263e-05	4.46342e-05	0.000108644	0.000272313	0.000449715	0.000641076	0.000725948	0.00067591	0.00171112	0.00138913	0.00128431	0.000302664	0.000256159
Chronic hepatitis C	Laos	0	0	1.21225e-07	2.73011e-07	6.34672e-07	1.84863e-06	5.41932e-06	1.5426e-05	3.62823e-05	7.84894e-05	0.00015725	0.000297535	0.000446637	0.000600308	0.000741487	0.000938777	0.00110916	0.00112183	0.00101702	0.000838597	0	0	1.41489e-07	3.19033e-07	9.29063e-07	2.07199e-06	5.46897e-06	1.29183e-05	2.926e-05	6.09462e-05	0.000125557	0.000217766	0.000337698	0.000558636	0.00059392	0.000911558	0.00102362	0.00102375	0.000878393	0.000669929
Chronic hepatitis C	Malaysia	0	0	4.49227e-08	1.11432e-07	2.35384e-07	6.42764e-07	2.12478e-06	7.13395e-06	2.03821e-05	4.85865e-05	0.000106079	0.000219848	0.000334851	0.000396354	0.000536404	0.000582855	0.00104534	0.000710382	0.000748191	0.000288683	0	0	3.68615e-08	7.31525e-08	2.21295e-07	5.18479e-07	1.65023e-06	4.18878e-06	1.12205e-05	2.62141e-05	6.1255e-05	0.000116578	0.000196016	0.000286454	0.000317335	0.000350657	0.000695993	0.000644459	0.000680676	0.000257039
Chronic hepatitis C	Marshall Islands	0	0	5.18527e-08	1.00667e-07	1.52385e-07	7.28468e-07	2.42366e-06	8.66397e-06	1.88565e-05	5.02538e-05	8.42883e-05	0.00015093	0.000225635	0.000341328	0.000357701	0.000324315	0.000413686	0.000478153	0.000473004	0.000163301	0	0	8.78032e-08	9.14899e-07	1.37026e-07	3.67945e-06	5.38741e-06	2.24023e-05	2.65367e-05	7.0296e-05	0.000159288	0.000252885	0.000360914	0.000427626	0.000387083	0.000888797	0.000857177	0.000983075	0.00027435	0.000275988
Chronic hepatitis C	Federated States of Micronesia	0	0	6.58204e-08	1.54218e-07	2.6225e-07	1.28056e-06	3.94668e-06	1.29966e-05	3.11964e-05	8.20249e-05	0.000133981	0.00025276	0.000361873	0.000516013	0.000563986	0.000474473	0.000546537	0.000592445	0.000502256	0.000174993	0	0	8.52669e-08	1.03161e-06	1.49325e-07	3.59371e-06	5.38821e-06	2.33506e-05	3.10902e-05	8.37484e-05	0.000184125	0.000304567	0.000425127	0.000495945	0.000461335	0.00100996	0.00093991	0.000948837	0.000241626	0.000206989
Chronic hepatitis C	Mongolia	0	0	5.52932e-07	1.1109e-06	2.36048e-06	6.29813e-06	1.58388e-05	4.50565e-05	0.000145133	0.000485571	0.00119243	0.00222663	0.00328196	0.00392259	0.00504204	0.00782006	0.00828036	0.0119911	0.267676	0.53342	0	0	6.12169e-07	1.60285e-06	5.87202e-06	1.10839e-05	2.95235e-05	7.22035e-05	0.000156501	0.000274816	0.000677107	0.00150033	0.0028331	0.00475258	0.00617567	0.00953783	0.010274	0.0144873	0.0173531	0.41066
Chronic hepatitis C	Myanmar	0	0	4.73378e-08	1.11767e-07	2.64923e-07	7.51238e-07	2.20199e-06	6.44064e-06	1.5337e-05	3.42141e-05	7.81703e-05	0.000145041	0.000224151	0.000313089	0.000397685	0.000448674	0.000523409	0.000479587	0.000434466	0.000305136	0	0	1.29481e-07	2.96774e-07	8.0241e-07	1.93015e-06	5.19885e-06	1.14902e-05	2.47284e-05	4.8691e-05	9.51164e-05	0.000154412	0.000261966	0.000388101	0.000506504	0.000632086	0.000741604	0.000719953	0.000601387	0.000451443
Chronic hepatitis C	New Zealand	0	0	8.64476e-07	5.0706e-06	6.37712e-06	1.48452e-05	6.19489e-05	0.000162091	0.000338962	0.000764088	0.00132442	0.00193775	0.00236878	0.00214829	0.00239108	0.00264031	0.00295199	0.00360245	0.002394	0.00095219	0	0	3.19879e-06	6.31206e-06	1.04912e-05	1.81876e-05	5.19893e-05	7.80065e-05	0.000217131	0.000424806	0.000558281	0.000783236	0.00104295	0.00113623	0.00178063	0.00213391	0.00235429	0.00346169	0.00168198	0.00137303
Chronic hepatitis C	Northern Mariana Islands	0	0	4.60639e-08	2.2357e-07	2.79459e-07	1.53604e-06	1.99712e-06	7.49963e-06	1.68155e-05	0.000160271	0.000127886	0.000675014	0.000458931	0.00187949	0.00039991	0.0017947	0.000559384	0.00181965	0.000932868	0.00071127	0	0	4.20816e-08	1.10441e-06	1.18787e-07	4.32737e-06	2.89471e-06	7.00271e-06	6.24699e-05	3.13417e-05	0.000614633	0.000272579	0.000918297	0.000959419	0.000403045	0.00193355	0.00115893	0.00196065	0.000371594	0.000523517
Chronic hepatitis C	Papua New Guinea	0	0	5.86158e-08	8.08708e-08	1.01888e-07	4.54831e-07	1.36879e-06	4.29015e-06	1.0508e-05	2.74661e-05	5.25731e-05	0.000100622	0.000154016	0.000236349	0.000298526	0.000255949	0.000295168	0.000279535	0.00026276	9.51981e-05	0	0	5.86619e-08	5.26251e-07	5.73619e-08	1.30178e-06	1.67101e-06	6.85045e-06	9.16347e-06	2.42701e-05	6.84839e-05	0.000111931	0.000172215	0.00018647	0.000206578	0.000411118	0.000394681	0.000366529	0.000129063	0.000145652
Chronic hepatitis C	Philippines	0	0	1.19618e-07	2.33167e-07	6.44155e-07	2.15517e-06	6.48842e-06	2.04965e-05	4.42884e-05	9.67339e-05	0.00017493	0.000301426	0.000452825	0.000622033	0.00075856	0.000961655	0.00106786	0.000885202	0.000825447	0.000596879	0	0	1.47435e-07	2.33174e-07	7.79792e-07	1.91521e-06	5.55254e-06	1.41521e-05	2.98444e-05	6.11215e-05	0.000112572	0.000181772	0.00030191	0.00043439	0.00055316	0.000738606	0.000933262	0.000992228	0.000932938	0.000825515
Chronic hepatitis C	South Korea	0	0	3.29289e-07	6.09278e-07	1.27105e-06	4.06716e-06	1.48419e-05	8.03647e-05	0.000192712	0.000529299	0.000952965	0.00164438	0.0019721	0.00174712	0.00209133	0.00288758	0.00395093	0.00547649	0.00381987	0.00415421	0	0	1.59636e-06	3.01812e-06	6.71863e-06	1.29214e-05	3.8218e-05	0.000125409	0.000203461	0.000446294	0.000736092	0.00121264	0.00154636	0.00173443	0.00232917	0.00337154	0.00420559	0.00624474	0.00433821	0.00405606
Chronic hepatitis C	Samoa	0	0	7.58877e-08	1.24822e-07	1.92609e-07	7.47051e-07	2.175e-06	7.32015e-06	1.80994e-05	5.5504e-05	0.000113705	0.000237439	0.000371303	0.000528485	0.000541928	0.000585907	0.000815136	0.000817184	0.000856651	0.000435712	0	0	8.84884e-08	6.05669e-07	1.4555e-07	1.95136e-06	2.75536e-06	1.12804e-05	1.73247e-05	4.90903e-05	0.000113289	0.000203146	0.000321596	0.000443971	0.000398202	0.000816587	0.000888695	0.000949815	0.000417317	0.000369139
Chronic hepatitis C	Singapore	0	0	1.91678e-07	3.49015e-07	6.20085e-07	2.77163e-06	6.21984e-06	2.76169e-05	4.92019e-05	0.000164598	0.000377213	0.000829248	0.00126102	0.00168265	0.00177914	0.00240768	0.00251049	0.0030591	0.0018743	0.00148847	0	0	5.67887e-07	9.17743e-07	1.46286e-06	2.9547e-06	5.71636e-06	1.5887e-05	3.68931e-05	0.000113302	0.000324453	0.00049826	0.000894815	0.00106688	0.00112877	0.00192878	0.00206717	0.00257496	0.00168587	0.00120357
Chronic hepatitis C	Solomon Islands	0	0	9.11278e-08	1.75585e-07	2.63858e-07	1.31399e-06	4.04143e-06	1.40927e-05	3.50484e-05	9.26335e-05	0.000147995	0.000261977	0.000348799	0.000503932	0.000515031	0.000434497	0.000519752	0.000450298	0.000339053	0.000129382	0	0	8.5369e-08	7.4542e-07	1.00513e-07	2.5622e-06	3.96162e-06	1.80247e-05	2.61653e-05	7.17463e-05	0.000149535	0.000235552	0.000317927	0.000375456	0.000321757	0.000702563	0.000590982	0.000477489	0.000107873	0.000105625
Chronic hepatitis C	Taiwan (Province of China)	0	0	1.1777e-07	2.97932e-07	8.19568e-07	2.40562e-06	8.99944e-06	4.29925e-05	0.000102982	0.000242809	0.00056111	0.00108041	0.00183755	0.00288284	0.00273107	0.00463726	0.00425558	0.0052533	0.00434049	0.00228232	0	0	3.0464e-07	5.88239e-07	1.87753e-06	5.22863e-06	1.38675e-05	4.40276e-05	8.60028e-05	0.000158304	0.000288768	0.000554833	0.00104403	0.00198243	0.00232732	0.0041216	0.00413617	0.00450739	0.00346742	0.00208819
Chronic hepatitis C	Thailand	0	0	1.21201e-07	3.85329e-07	9.28102e-07	3.05968e-06	1.17623e-05	3.15151e-05	6.68599e-05	0.000131722	0.000268226	0.000432735	0.000597449	0.000742753	0.000902668	0.00113118	0.00148768	0.00150202	0.00170283	0.00142518	0	0	1.3882e-07	2.82853e-07	8.75118e-07	2.18751e-06	6.48961e-06	1.45274e-05	3.52894e-05	6.73776e-05	0.000137144	0.000232389	0.00036119	0.000572456	0.000752256	0.00104121	0.00142256	0.00167696	0.00140478	0.00116674
Chronic hepatitis C	East Timor	0	0	3.93405e-08	9.27967e-08	2.0315e-07	5.60734e-07	1.60672e-06	4.72306e-06	1.14027e-05	2.62009e-05	5.27807e-05	9.4803e-05	0.000154245	0.000249742	0.000288449	0.00028482	0.000396239	0.000451416	0.000350005	0.000285925	0	0	7.77368e-08	1.70654e-07	4.68195e-07	9.59373e-07	2.4732e-06	5.95307e-06	1.55791e-05	3.70128e-05	7.98123e-05	0.000133918	0.000233794	0.00040998	0.000479786	0.000458903	0.000619264	0.000837955	0.000502324	0.000377811
Chronic hepatitis C	Tonga	0	0	2.72431e-07	6.52451e-07	1.00184e-06	4.98361e-06	1.58367e-05	6.27692e-05	0.000156626	0.000386357	0.000648154	0.00120386	0.0017622	0.00251033	0.00284352	0.00277205	0.00330375	0.00367856	0.00373866	0.00168981	0	0	2.04105e-07	1.94707e-06	2.43724e-07	6.50515e-06	1.16129e-05	4.93419e-05	6.34042e-05	0.000178059	0.000447569	0.000731281	0.00111641	0.00122051	0.000991252	0.00242708	0.00252105	0.0028677	0.00100842	0.00136195
Chronic hepatitis C	Vanuatu	0	0	5.5138e-08	1.00572e-07	1.65429e-07	8.57577e-07	2.66307e-06	8.43798e-06	1.85655e-05	4.92305e-05	8.65255e-05	0.00015689	0.000276129	0.000387223	0.000493344	0.000572655	0.000651728	0.000695322	0.000530344	0.000173745	0	0	6.66391e-08	6.67817e-07	8.63825e-08	2.25815e-06	3.16938e-06	1.41829e-05	1.76149e-05	4.53557e-05	0.000104906	0.000164872	0.000278674	0.00030931	0.000353375	0.000867376	0.000827908	0.000852297	0.000181414	0.000144621
Chronic hepatitis C	Vietnam	0	0	2.39333e-07	5.90461e-07	1.23114e-06	3.23807e-06	8.12217e-06	2.63807e-05	7.35622e-05	0.000203038	0.00046831	0.000893713	0.0013004	0.00142349	0.00149002	0.0015623	0.00213704	0.00282741	0.00242866	0.00209869	0	0	1.0594e-07	2.5598e-07	6.62478e-07	1.50527e-06	3.82412e-06	1.01121e-05	2.29019e-05	5.1442e-05	0.000109354	0.000219961	0.000391926	0.000552963	0.000687489	0.000815061	0.000975129	0.0010382	0.000865878	0.000687832
MASLD	American Samoa	-	-	-	8.24302e-07	6.4988e-07	1.19455e-06	1.22107e-06	2.29884e-06	3.79944e-06	7.80187e-06	1.21606e-05	1.80081e-05	2.62095e-05	3.70708e-05	3.71521e-05	3.24979e-05	3.94106e-05	4.58377e-05	5.27879e-05	2.65812e-05	-	-	-	1.14852e-05	4.18597e-07	3.66952e-06	2.01027e-06	5.21506e-06	4.3922e-06	8.10926e-06	1.64521e-05	2.15716e-05	2.90446e-05	2.79234e-05	2.44913e-05	6.13911e-05	6.80966e-05	8.82747e-05	3.45871e-05	5.35855e-05
MASLD	Australia	-	-	-	2.17964e-06	1.10164e-06	1.15817e-06	1.78116e-06	2.74257e-06	3.70986e-06	9.42972e-06	1.82117e-05	3.36982e-05	4.44851e-05	4.67782e-05	5.7412e-05	7.13286e-05	8.66866e-05	0.000124944	0.000117848	8.9066e-05	-	-	-	4.11528e-06	3.24655e-06	2.68214e-06	2.85021e-06	4.6287e-06	7.67668e-06	1.34159e-05	1.90382e-05	3.26654e-05	4.27665e-05	4.3114e-05	5.88546e-05	6.64248e-05	7.82823e-05	0.000115752	0.000126597	0.000116447
MASLD	Brunei Darussalam	-	-	-	1.96088e-07	1.2242e-07	2.60461e-07	3.89262e-07	1.06688e-06	2.24552e-06	5.2593e-06	1.04606e-05	1.8951e-05	2.82435e-05	3.64364e-05	4.12112e-05	5.20849e-05	6.20972e-05	3.14084e-05	5.80873e-05	0.000119171	-	-	-	7.5929e-07	8.86995e-07	4.27255e-07	7.92837e-07	2.62585e-06	3.55857e-06	8.26139e-06	1.39194e-05	2.68955e-05	4.53525e-05	7.79551e-05	8.38226e-05	0.000146994	0.000132976	0.000128032	0.000107384	0.000326195
MASLD	Cambodia	-	-	-	9.22916e-07	6.91158e-07	7.70127e-07	1.15897e-06	2.10753e-06	3.47596e-06	6.11388e-06	1.26166e-05	1.76812e-05	2.56122e-05	3.04225e-05	3.51332e-05	3.95484e-05	4.68331e-05	5.95161e-05	6.71273e-05	6.98167e-05	-	-	-	2.76246e-06	1.88222e-06	1.53997e-06	2.1858e-06	3.40023e-06	4.92699e-06	7.91425e-06	1.36575e-05	1.87125e-05	2.70555e-05	3.53175e-05	3.98634e-05	5.10551e-05	6.80614e-05	9.46386e-05	9.50788e-05	8.58186e-05
MASLD	China	-	-	-	6.50274e-07	6.36583e-07	1.19516e-06	2.20954e-06	3.99221e-06	6.72822e-06	9.89198e-06	1.37921e-05	1.64876e-05	2.40401e-05	2.99725e-05	3.40948e-05	3.85298e-05	5.24531e-05	8.73727e-05	0.000110099	8.20983e-05	-	-	-	1.36403e-06	1.06898e-06	1.04708e-06	1.32498e-06	1.95058e-06	3.04223e-06	4.97337e-06	7.54064e-06	9.76171e-06	1.52824e-05	2.04452e-05	2.4459e-05	2.98929e-05	4.51766e-05	6.36878e-05	6.2854e-05	4.13424e-05
MASLD	North Korea	-	-	-	6.9481e-07	7.55409e-07	9.37419e-07	1.46072e-06	2.8564e-06	4.38645e-06	8.49057e-06	1.18823e-05	1.59725e-05	2.26483e-05	2.25614e-05	2.75737e-05	2.68463e-05	2.72691e-05	2.89191e-05	3.35814e-05	4.16391e-05	-	-	-	1.69107e-06	1.40117e-06	1.31646e-06	1.6472e-06	2.84318e-06	3.91824e-06	7.47124e-06	9.9721e-06	1.41463e-05	1.96788e-05	1.97576e-05	2.69924e-05	2.84473e-05	3.29614e-05	4.14465e-05	4.87426e-05	5.15872e-05
MASLD	Fiji	-	-	-	6.10939e-07	2.62934e-07	4.31652e-07	5.55278e-07	1.21713e-06	2.07489e-06	4.92844e-06	8.28057e-06	1.34712e-05	1.89622e-05	2.63585e-05	2.98866e-05	2.80655e-05	3.28585e-05	5.67298e-05	9.66512e-05	2.5533e-05	-	-	-	1.00122e-05	1.79815e-07	1.41264e-06	9.85285e-07	2.61228e-06	2.08681e-06	4.28461e-06	9.15362e-06	1.28909e-05	1.76959e-05	1.64254e-05	1.35698e-05	3.14686e-05	2.97469e-05	4.18834e-05	1.27916e-05	2.71777e-05
MASLD	Guam	-	-	-	1.15416e-06	6.59559e-07	1.2476e-06	2.06223e-06	4.68789e-06	5.76705e-06	1.07861e-05	1.97036e-05	2.91829e-05	3.23166e-05	4.07993e-05	4.19038e-05	2.95342e-05	4.33869e-05	4.30472e-05	4.32372e-05	9.11417e-06	-	-	-	5.84338e-06	1.52882e-07	1.417e-06	9.39095e-07	2.70713e-06	2.45963e-06	4.77439e-06	8.74441e-06	1.06793e-05	1.29345e-05	1.32692e-05	1.09607e-05	2.35418e-05	2.63884e-05	2.76183e-05	7.1604e-06	6.31897e-06
MASLD	Indonesia	-	-	-	1.23677e-06	7.40809e-07	7.25378e-07	1.09397e-06	2.13424e-06	3.45327e-06	5.65198e-06	9.59305e-06	1.45362e-05	1.90728e-05	2.20051e-05	2.43041e-05	2.83269e-05	3.32964e-05	3.76042e-05	3.69779e-05	3.25847e-05	-	-	-	2.03255e-06	9.85311e-07	7.24425e-07	1.02564e-06	1.66927e-06	2.60908e-06	3.8057e-06	6.11182e-06	8.47138e-06	1.18261e-05	1.44224e-05	1.8312e-05	2.55431e-05	3.57991e-05	4.73846e-05	4.33676e-05	3.23277e-05
MASLD	Japan	-	-	-	5.1525e-07	3.60637e-07	2.86603e-07	4.04275e-07	8.7104e-07	1.89027e-06	3.59471e-06	7.0826e-06	1.38375e-05	2.38433e-05	3.82154e-05	4.31505e-05	7.03592e-05	9.06443e-05	0.000165607	0.000119256	5.61165e-05	-	-	-	1.21956e-06	1.17962e-06	1.01799e-06	1.33613e-06	2.36598e-06	3.96201e-06	6.11337e-06	9.09013e-06	1.32432e-05	2.07331e-05	3.66047e-05	4.55621e-05	8.60666e-05	0.000108167	0.000205187	0.000151285	0.000124843
MASLD	Kiribati	-	-	-	7.63856e-07	3.48834e-07	6.42209e-07	9.04436e-07	1.85108e-06	2.64442e-06	5.08646e-06	7.9979e-06	1.22076e-05	1.56239e-05	1.91509e-05	2.09732e-05	1.94329e-05	1.9129e-05	2.03274e-05	1.86927e-05	6.3368e-06	-	-	-	1.96267e-05	4.20927e-07	3.75332e-06	2.3449e-06	5.58935e-06	4.45591e-06	8.10424e-06	1.65628e-05	2.27917e-05	2.84483e-05	2.87624e-05	2.46046e-05	6.09272e-05	5.23064e-05	5.627e-05	1.55781e-05	1.40206e-05
MASLD	Laos	-	-	-	1.47949e-06	1.03033e-06	1.17411e-06	1.75967e-06	3.08516e-06	4.90869e-06	8.23567e-06	1.4283e-05	2.4372e-05	3.28761e-05	4.04055e-05	4.53312e-05	5.31399e-05	5.67609e-05	6.28677e-05	6.47799e-05	5.71386e-05	-	-	-	3.01282e-06	1.99626e-06	1.49042e-06	1.94445e-06	2.9077e-06	4.41529e-06	6.77373e-06	1.09988e-05	1.64042e-05	2.17952e-05	3.06239e-05	2.84527e-05	4.34976e-05	4.89939e-05	5.82095e-05	5.83149e-05	4.69011e-05
MASLD	Malaysia	-	-	-	6.50051e-07	3.83573e-07	3.96897e-07	6.46347e-07	1.33348e-06	2.63301e-06	5.02976e-06	9.4502e-06	1.79799e-05	2.60782e-05	2.98468e-05	3.86244e-05	4.08387e-05	7.1196e-05	5.218e-05	6.24247e-05	2.62839e-05	-	-	-	1.06236e-06	5.87968e-07	4.49897e-07	7.14234e-07	1.14489e-06	2.08563e-06	3.63822e-06	7.06269e-06	1.19225e-05	1.79524e-05	2.38902e-05	2.47442e-05	2.74164e-05	5.62465e-05	5.82739e-05	7.08641e-05	2.7681e-05
MASLD	Marshall Islands	-	-	-	4.25032e-07	2.13775e-07	4.10692e-07	6.55382e-07	1.40957e-06	2.11943e-06	4.42781e-06	6.22905e-06	9.54071e-06	1.28525e-05	1.80226e-05	1.73518e-05	1.45642e-05	1.77857e-05	2.24335e-05	2.50578e-05	9.12628e-06	-	-	-	7.1389e-06	2.42784e-07	2.17543e-06	1.50854e-06	3.7411e-06	2.93463e-06	5.7346e-06	1.02229e-05	1.32907e-05	1.60364e-05	1.63533e-05	1.35365e-05	3.03864e-05	3.08668e-05	4.13839e-05	1.36109e-05	1.48633e-05
MASLD	Federated States of Micronesia	-	-	-	7.32855e-07	4.06068e-07	7.89712e-07	1.18564e-06	2.339e-06	3.9163e-06	8.02472e-06	1.09855e-05	1.77445e-05	2.26996e-05	2.96217e-05	2.9721e-05	2.33712e-05	2.56462e-05	3.00426e-05	2.8488e-05	1.04264e-05	-	-	-	8.23515e-06	2.73074e-07	2.15384e-06	1.551e-06	4.06574e-06	3.61645e-06	7.13953e-06	1.23611e-05	1.66098e-05	1.99972e-05	2.01417e-05	1.72547e-05	3.69607e-05	3.57591e-05	4.23827e-05	1.25425e-05	1.1556e-05
MASLD	Mongolia	-	-	-	8.47939e-06	4.75437e-06	4.7145e-06	5.84249e-06	9.64757e-06	2.07946e-05	5.16742e-05	0.00010594	0.000169578	0.000209161	0.000207769	0.000246038	0.000362572	0.000368531	0.000567704	0.000264851	0.000167298	-	-	-	1.71455e-05	1.54544e-05	1.02045e-05	1.28636e-05	1.83108e-05	2.70885e-05	3.58948e-05	7.34205e-05	0.000138206	0.000226265	0.000328384	0.000399294	0.000574959	0.000661657	0.00116139	0.000851172	0.000346857
MASLD	Myanmar	-	-	-	4.97377e-07	3.63887e-07	3.97112e-07	5.72994e-07	1.0155e-06	1.62754e-06	2.71363e-06	5.16171e-06	8.35115e-06	1.1739e-05	1.48771e-05	1.70385e-05	1.76633e-05	1.98698e-05	1.95753e-05	2.01763e-05	1.52154e-05	-	-	-	1.69414e-06	9.22046e-07	7.17821e-07	9.56203e-07	1.33468e-06	1.93714e-06	2.86543e-06	4.67559e-06	6.66763e-06	9.90617e-06	1.29829e-05	1.55638e-05	1.90682e-05	2.51375e-05	3.09175e-05	3.16198e-05	2.64817e-05
MASLD	New Zealand	-	-	-	4.13264e-06	1.19806e-06	1.08137e-06	2.22532e-06	3.70455e-06	5.7612e-06	1.11443e-05	1.9076e-05	2.78394e-05	3.49295e-05	3.34871e-05	3.99578e-05	4.86038e-05	6.15632e-05	9.25663e-05	7.49067e-05	3.35068e-05	-	-	-	1.52437e-05	6.00363e-06	3.60248e-06	4.95337e-06	4.93759e-06	1.06545e-05	1.72622e-05	2.09356e-05	2.82345e-05	3.78959e-05	4.25072e-05	6.70662e-05	8.29949e-05	9.56148e-05	0.000171816	0.000103996	9.96171e-05
MASLD	Northern Mariana Islands	-	-	-	7.20182e-07	3.03942e-07	6.84152e-07	4.40022e-07	1.00584e-06	1.5948e-06	1.20652e-05	8.16013e-06	3.76433e-05	2.35816e-05	9.11836e-05	1.84808e-05	8.01111e-05	2.42005e-05	8.66037e-05	4.94498e-05	4.07751e-05	-	-	-	5.6144e-06	1.40782e-07	1.76396e-06	5.73571e-07	8.47452e-07	5.21136e-06	1.9665e-06	3.11305e-05	1.13207e-05	3.3428e-05	3.08578e-05	1.21951e-05	5.93836e-05	3.82967e-05	7.5409e-05	1.70932e-05	2.65376e-05
MASLD	Papua New Guinea	-	-	-	3.69038e-07	1.45254e-07	2.55056e-07	3.68079e-07	7.00175e-07	1.14916e-06	2.36241e-06	3.77725e-06	6.31145e-06	8.63273e-06	1.21912e-05	1.40047e-05	1.11547e-05	1.23482e-05	1.30007e-05	1.40842e-05	5.677e-06	-	-	-	5.76296e-06	1.46181e-07	1.0559e-06	6.35695e-07	1.5393e-06	1.33862e-06	2.56451e-06	5.6557e-06	7.32382e-06	9.57347e-06	8.98321e-06	8.96634e-06	1.74152e-05	1.75524e-05	1.91742e-05	7.8794e-06	9.4589e-06
MASLD	Philippines	-	-	-	1.3829e-06	1.06228e-06	1.39018e-06	2.01242e-06	3.69374e-06	5.45366e-06	9.38259e-06	1.47608e-05	2.29946e-05	3.1155e-05	3.83612e-05	4.29672e-05	4.96653e-05	5.15318e-05	4.65206e-05	4.96829e-05	3.90116e-05	-	-	-	2.13638e-06	1.26891e-06	1.03768e-06	1.45395e-06	2.22569e-06	3.19257e-06	4.98617e-06	7.78557e-06	1.14125e-05	1.64003e-05	2.05069e-05	2.38503e-05	3.08425e-05	4.30191e-05	5.48168e-05	6.11278e-05	5.75545e-05
MASLD	South Korea	-	-	-	3.89067e-07	2.40133e-07	3.5625e-07	7.63998e-07	3.09892e-06	6.21913e-06	1.58262e-05	2.88135e-05	5.20909e-05	7.12901e-05	7.27757e-05	9.74168e-05	0.000154947	0.000230203	0.000346916	0.000250745	0.000259499	-	-	-	2.79921e-06	1.87665e-06	1.54163e-06	2.72631e-06	7.19723e-06	1.00838e-05	1.95871e-05	3.1978e-05	5.60739e-05	8.23524e-05	0.000105853	0.000157948	0.00025385	0.000314289	0.000455086	0.000325285	0.000301956
MASLD	Samoa	-	-	-	6.51741e-07	3.20641e-07	4.95332e-07	7.04365e-07	1.41672e-06	2.41082e-06	5.83248e-06	9.911e-06	1.76407e-05	2.50422e-05	3.3237e-05	3.19851e-05	3.24053e-05	4.29409e-05	4.66045e-05	5.54731e-05	3.04707e-05	-	-	-	4.72564e-06	2.63072e-07	1.13898e-06	7.642e-07	1.87917e-06	1.94129e-06	4.0609e-06	7.38515e-06	1.07398e-05	1.44966e-05	1.73213e-05	1.44696e-05	2.89772e-05	3.3041e-05	4.15458e-05	2.16862e-05	2.12914e-05
MASLD	Singapore	-	-	-	1.34075e-07	5.58478e-08	1.0425e-07	1.30382e-07	4.16935e-07	5.87333e-07	1.724e-06	3.94975e-06	9.28916e-06	1.6659e-05	2.66071e-05	3.12321e-05	4.93171e-05	5.45797e-05	6.96689e-05	4.3855e-05	3.30063e-05	-	-	-	6.02751e-07	2.27614e-07	1.84343e-07	2.10337e-07	4.54668e-07	8.80227e-07	2.37348e-06	6.6691e-06	1.10224e-05	2.31689e-05	3.23979e-05	3.59005e-05	6.8583e-05	7.45191e-05	8.90507e-05	5.92441e-05	4.16945e-05
MASLD	Solomon Islands	-	-	-	8.06514e-07	3.97678e-07	7.86289e-07	1.17873e-06	2.43861e-06	4.13545e-06	8.41091e-06	1.10678e-05	1.66693e-05	1.96777e-05	2.5629e-05	2.37691e-05	1.83566e-05	2.07896e-05	1.9707e-05	1.68819e-05	6.85988e-06	-	-	-	5.81184e-06	1.77427e-07	1.48129e-06	1.09307e-06	2.97076e-06	2.81835e-06	5.64859e-06	9.09301e-06	1.16268e-05	1.34002e-05	1.37716e-05	1.06171e-05	2.24067e-05	1.98114e-05	1.87643e-05	4.97518e-06	5.26712e-06
MASLD	Taiwan (Province of China)	-	-	-	7.06533e-07	5.81435e-07	6.48865e-07	1.20861e-06	3.58818e-06	5.95595e-06	1.07287e-05	1.98456e-05	3.18239e-05	4.79876e-05	6.72915e-05	5.61616e-05	8.6135e-05	7.265e-05	9.35517e-05	8.41531e-05	4.57473e-05	-	-	-	3.02921e-06	1.96729e-06	1.6927e-06	2.25632e-06	4.43821e-06	5.85623e-06	7.94757e-06	1.09634e-05	1.69956e-05	2.7174e-05	4.35657e-05	4.43405e-05	7.43597e-05	7.88057e-05	9.89989e-05	8.66504e-05	5.42813e-05
MASLD	Thailand	-	-	-	2.60577e-06	2.15177e-06	2.9073e-06	5.69523e-06	9.34975e-06	1.3298e-05	1.98569e-05	3.39389e-05	4.96225e-05	6.31691e-05	7.21404e-05	8.02149e-05	9.49078e-05	0.000115104	0.000123742	0.000157659	0.000143151	-	-	-	2.72364e-06	1.76952e-06	1.51524e-06	2.26359e-06	3.15138e-06	5.16934e-06	7.22117e-06	1.23189e-05	1.83905e-05	2.56946e-05	3.62197e-05	4.48366e-05	6.27277e-05	9.04336e-05	0.000120286	0.000114647	0.000101082
MASLD	East Timor	-	-	-	3.96182e-07	2.64597e-07	2.92864e-07	4.24492e-07	7.64204e-07	1.26965e-06	2.28994e-06	3.96503e-06	6.46872e-06	9.73052e-06	1.42953e-05	1.4863e-05	1.35311e-05	1.77864e-05	2.23746e-05	2.03374e-05	1.79606e-05	-	-	-	1.37596e-06	7.55086e-07	5.1696e-07	6.62737e-07	9.96076e-07	1.75974e-06	3.1559e-06	5.67892e-06	8.33482e-06	1.29371e-05	2.03563e-05	2.18805e-05	2.08919e-05	2.96884e-05	4.67887e-05	3.25778e-05	2.54301e-05
MASLD	Tonga	-	-	-	2.79382e-06	1.48759e-06	2.91456e-06	4.67897e-06	1.14341e-05	2.03889e-05	3.99159e-05	5.63958e-05	9.07858e-05	0.000120175	0.000158625	0.000167416	0.000155065	0.000179494	0.000213478	0.000235937	0.000107675	-	-	-	1.49803e-05	4.31763e-07	3.84369e-06	3.35628e-06	8.67902e-06	7.37863e-06	1.54325e-05	3.09782e-05	4.15836e-05	5.4767e-05	5.25576e-05	3.92702e-05	9.46027e-05	0.000102374	0.000133711	5.48657e-05	8.07953e-05
MASLD	Vanuatu	-	-	-	5.19222e-07	2.28455e-07	4.7028e-07	7.06366e-07	1.28978e-06	1.95478e-06	3.97435e-06	5.95719e-06	9.24916e-06	1.4836e-05	1.93551e-05	2.31697e-05	2.58306e-05	2.92425e-05	3.41082e-05	2.92428e-05	1.00743e-05	-	-	-	6.00832e-06	1.35161e-07	1.17834e-06	8.01983e-07	2.16315e-06	1.80049e-06	3.45735e-06	6.40972e-06	8.43671e-06	1.2498e-05	1.24043e-05	1.33371e-05	3.28693e-05	3.32027e-05	4.01068e-05	1.0004e-05	8.47982e-06
MASLD	Vietnam	-	-	-	2.73732e-06	1.80983e-06	1.89131e-06	2.49536e-06	5.24994e-06	1.01847e-05	2.18166e-05	4.35101e-05	7.2745e-05	9.68732e-05	9.83995e-05	9.74398e-05	9.63082e-05	0.000126528	0.000184173	0.00018193	0.00016679	-	-	-	2.77688e-06	1.43478e-06	1.06333e-06	1.39456e-06	2.33742e-06	3.6804e-06	6.15398e-06	1.12247e-05	2.00758e-05	3.16099e-05	3.86806e-05	4.42832e-05	5.29735e-05	6.76439e-05	8.46705e-05	8.27103e-05	6.84797e-05

## Sheet: Table S12
	Table S12. Estimated annual incidence rate of HCC in non-cirrhotic patients assuming a higher proportion of non-cirrhotic chronic liver disease
	Country or territory	Male																				Female
Etiology		<5 years	5-9 years	10-14 years	15-19 years	20-24 years	25-29 years	30-34 years	35-39 years	40-44 years	45-49 years	50-54 years	55-59 years	60-64 years	65-69 years	70-74 years	75-79 years	80-84 years	85-89 years	90-94 years	95+ years	<5 years	5-9 years	10-14 years	15-19 years	20-24 years	25-29 years	30-34 years	35-39 years	40-44 years	45-49 years	50-54 years	55-59 years	60-64 years	65-69 years	70-74 years	75-79 years	80-84 years	85-89 years	90-94 years	95+ years
Chronic hepatitis B	American Samoa	0	0	8.36175e-06	2.68216e-05	4.8711e-05	8.65548e-05	6.79411e-05	0.000101663	0.000167219	0.00032106	0.000445422	0.000565691	0.000719652	0.000935995	0.000873545	0.000733692	0.000823682	0.000907405	0.00102652	0.000557748	0	0	3.84752e-06	6.6626e-05	8.18489e-06	8.41226e-05	3.57174e-05	7.30362e-05	6.2213e-05	0.000111844	0.000207219	0.000247877	0.00030419	0.000282198	0.000232549	0.000515808	0.000473123	0.000498307	0.000165409	0.000238382
Chronic hepatitis B	Australia	0	0	1.60456e-05	4.21398e-05	5.29824e-05	1.71037e-05	3.41082e-05	5.26484e-05	6.83718e-05	0.000153231	0.00024499	0.000380524	0.00043691	0.000423718	0.0004669	0.000515625	0.00053688	0.000620471	0.000496497	0.000363346	0	0	7.4138e-06	1.81284e-05	4.187e-05	1.20566e-05	1.58152e-05	2.35655e-05	3.5025e-05	5.55895e-05	6.85744e-05	0.00010413	0.000117868	0.000124376	0.000161844	0.000189489	0.000197519	0.000239722	0.00021972	0.000184694
Chronic hepatitis B	Brunei Darussalam	0	0	1.90779e-05	4.34833e-05	6.20446e-05	0.000244932	0.000470043	0.000491857	0.000225586	0.000467486	0.000765281	0.00109224	0.00134905	0.00169005	0.00188752	0.00228946	0.00239549	0.00107491	0.00192413	0.0043869	0	0	2.14732e-05	2.81727e-05	8.83098e-05	9.64869e-05	0.000211855	0.000220626	5.87815e-05	0.000116848	0.000164633	0.000275532	0.000409865	0.00072201	0.000813647	0.00143166	0.00122967	0.00113985	0.000928871	0.00303445
Chronic hepatitis B	Cambodia	0	0	3.46852e-06	9.27145e-06	9.07792e-06	8.38017e-06	1.76556e-05	3.3883e-05	5.75755e-05	9.62839e-05	0.000179044	0.000222592	0.000281691	0.000301823	0.000320934	0.000340767	0.00036902	0.000398437	0.000390129	0.000393141	0	0	4.69578e-06	1.02088e-05	1.09698e-05	7.41917e-06	1.45063e-05	2.37725e-05	3.83445e-05	6.31233e-05	0.000111639	0.000151514	0.000218543	0.000280918	0.000311177	0.000365116	0.000411318	0.000462383	0.000405826	0.000369475
Chronic hepatitis B	China	0	0	3.63837e-05	3.40578e-05	3.83084e-05	4.848e-05	0.000118024	0.000215229	0.000355987	0.000505165	0.000626709	0.000646803	0.000824456	0.000932718	0.000980432	0.00105033	0.00135356	0.00200286	0.00232988	0.00190809	0	0	1.87664e-05	1.18203e-05	1.31046e-05	1.04906e-05	1.81891e-05	2.83049e-05	4.66957e-05	7.99387e-05	0.000119278	0.000149901	0.00022823	0.000304319	0.000351358	0.000385171	0.000472224	0.000516496	0.00042167	0.000255221
Chronic hepatitis B	North Korea	0	0	1.82449e-05	2.77915e-05	1.0771e-05	2.58244e-05	5.43701e-05	0.000104703	0.00015506	0.000279999	0.000350292	0.000396579	0.000462102	0.000416811	0.000484117	0.000453718	0.000421161	0.000384783	0.000391504	0.000468656	0	0	1.02503e-05	9.52598e-06	3.59455e-06	7.44908e-06	1.22498e-05	2.16945e-05	3.1396e-05	6.27502e-05	8.49655e-05	0.000117229	0.000153659	0.000156224	0.000213028	0.000207243	0.000189161	0.00017826	0.000168334	0.000170315
Chronic hepatitis B	Fiji	0	0	5.59174e-05	4.61556e-05	6.85049e-05	0.000298967	0.000248916	0.000151715	0.000249949	0.000540276	0.000762475	0.00103354	0.00121669	0.00150777	0.00153591	0.00134674	0.00142315	0.00225381	0.0038787	0.00117627	0	0	8.50342e-06	5.53745e-05	5.61998e-06	0.000143958	6.53075e-05	4.75121e-05	3.82426e-05	7.54567e-05	0.000146491	0.000186804	0.000239024	0.000216418	0.000169353	0.000349342	0.000271961	0.000303817	7.74045e-05	0.000153926
Chronic hepatitis B	Guam	0	0	8.59991e-06	4.18087e-05	5.81386e-05	0.000112227	0.000130624	0.000179734	0.00021073	0.000372416	0.000608132	0.000764528	0.00071745	0.000815727	0.000747289	0.00050104	0.000662516	0.000597939	0.000573615	0.000127413	0	0	8.66067e-07	4.48778e-05	3.82885e-06	4.13151e-05	2.00184e-05	3.64373e-05	3.31312e-05	6.60987e-05	0.000114149	0.000130419	0.000146753	0.000146342	0.000114455	0.000225887	0.000206406	0.000171819	3.67534e-05	2.99108e-05
Chronic hepatitis B	Indonesia	0	0	1.62982e-06	5.38235e-06	8.83122e-06	1.64972e-05	2.07616e-05	4.20012e-05	6.75097e-05	9.98572e-05	0.000143478	0.000183383	0.000204347	0.000205304	0.000197694	0.000203371	0.00020945	0.00020979	0.000195211	0.000186164	0	0	1.58257e-06	4.36082e-06	7.181e-06	1.08851e-05	1.27253e-05	2.11586e-05	3.4154e-05	4.94977e-05	7.34424e-05	9.36099e-05	0.000122993	0.000143783	0.00016937	0.000205927	0.000237625	0.000264818	0.000225462	0.000184164
Chronic hepatitis B	Japan	0	0	3.92547e-06	6.27258e-06	1.02123e-05	1.6843e-05	2.93676e-05	5.85461e-05	0.000112022	0.000172416	0.000256532	0.000383796	0.000548173	0.000821888	0.000848484	0.00123648	0.00138229	0.00209874	0.00136781	0.000665979	0	0	4.01777e-06	4.70338e-06	8.16467e-06	1.57193e-05	2.36142e-05	3.4329e-05	4.71455e-05	6.16442e-05	7.72607e-05	0.000101396	0.00015417	0.000289777	0.000355069	0.000660299	0.000784985	0.00132597	0.000910799	0.0007535
Chronic hepatitis B	Kiribati	0	0	3.91436e-06	7.2755e-06	9.12735e-06	2.59829e-05	2.90155e-05	5.47949e-05	8.04569e-05	0.000148599	0.000209786	0.000284204	0.000316326	0.000362806	0.000372738	0.000339168	0.000311939	0.000310363	0.000283136	0.000106168	0	0	3.11438e-06	3.69891e-05	3.26261e-06	5.22959e-05	2.58303e-05	5.39936e-05	4.4058e-05	7.77293e-05	0.00014577	0.000184173	0.000211416	0.000207317	0.000170591	0.000385868	0.000274349	0.000235594	5.48277e-05	4.70294e-05
Chronic hepatitis B	Laos	0	0	3.70293e-06	6.70236e-06	6.96079e-06	1.67646e-05	3.51375e-05	6.46362e-05	0.000106367	0.000169607	0.000264396	0.000397719	0.000477516	0.000538966	0.000558405	0.000607117	0.000606392	0.0005781	0.000528823	0.000459229	0	0	2.07158e-06	3.79196e-06	4.47754e-06	7.89518e-06	1.46312e-05	2.30204e-05	3.80669e-05	6.08578e-05	0.000101819	0.000148948	0.000199647	0.000288745	0.00027247	0.000371877	0.000369055	0.00035317	0.000307888	0.000246746
Chronic hepatitis B	Malaysia	0	0	4.86072e-05	0.00010936	0.000112517	0.000192904	0.000327924	0.000129935	0.000248544	0.000425685	0.000685788	0.00107467	0.00129825	0.00131018	0.00152781	0.00147704	0.00231581	0.00156573	0.00180052	0.00079986	0	0	2.22543e-05	3.81805e-05	5.19448e-05	7.19891e-05	0.000116933	3.57162e-05	6.26326e-05	0.000103423	0.000176984	0.000260164	0.000349164	0.000430653	0.000407469	0.000392836	0.000675347	0.000595237	0.00068101	0.000292889
Chronic hepatitis B	Marshall Islands	0	0	8.26894e-06	7.72393e-06	9.65228e-06	2.36554e-05	2.80691e-05	4.91391e-05	7.46593e-05	0.000145127	0.000181808	0.000243272	0.000284681	0.000369362	0.000337724	0.000280858	0.000325913	0.0003759	0.000403685	0.000160063	0	0	5.29344e-06	2.64238e-05	3.05283e-06	4.11477e-05	2.17027e-05	4.50792e-05	3.67983e-05	7.16118e-05	0.000122796	0.000149666	0.000174719	0.000180417	0.000145372	0.000301002	0.00025859	0.000281929	8.04863e-05	8.66503e-05
Chronic hepatitis B	Federated States of Micronesia	0	0	7.14873e-06	1.13223e-05	1.88229e-05	6.5596e-05	0.00012903	7.13445e-05	0.000118783	0.000229837	0.000277488	0.000389221	0.000435979	0.000526406	0.000500687	0.000389446	0.000407456	0.000441172	0.000404262	0.000160711	0	0	2.9731e-06	2.46369e-05	3.36144e-06	5.73206e-05	5.4654e-05	4.05605e-05	3.70374e-05	7.35811e-05	0.000120522	0.000152919	0.000173208	0.000176585	0.000146322	0.000289784	0.00023742	0.000226499	5.8005e-05	5.18766e-05
Chronic hepatitis B	Mongolia	0	0	0.000127928	0.000192056	0.000210043	0.000347765	0.000137905	0.000178634	0.000376471	0.000862348	0.00154587	0.00220527	0.00253933	0.00240059	0.00258706	0.0033754	0.00292793	0.00374314	0.00161813	0.00114296	0	0	6.6546e-05	0.000129967	0.000260081	0.000324002	0.000141458	0.000167308	0.000244441	0.000294433	0.00052482	0.000880332	0.00130572	0.00170583	0.00182905	0.002305	0.00216489	0.00307769	0.00203943	0.000948262
Chronic hepatitis B	Myanmar	0	0	4.15303e-06	2.40152e-05	8.94233e-06	1.96095e-05	3.9332e-05	7.42706e-05	0.000122756	0.000204375	0.000371884	0.000560283	0.000707113	0.000823187	0.000887452	0.000874781	0.000872229	0.00079002	0.000781559	0.000632845	0	0	3.62085e-06	2.06675e-05	9.05146e-06	1.75378e-05	3.50042e-05	5.6079e-05	9.18e-05	0.000142831	0.000223574	0.000304103	0.000436496	0.000560641	0.000669451	0.00078305	0.000905744	0.000982039	0.000976769	0.0009215
Chronic hepatitis B	New Zealand	0	0	5.44477e-06	2.56298e-05	2.62352e-05	5.03622e-05	8.6177e-05	0.00010689	0.000103187	0.000175109	0.000244597	0.000294402	0.000321177	0.000288838	0.000321104	0.000355433	0.000386673	0.000476591	0.000334193	0.000140111	0	0	1.64797e-05	2.5693e-05	3.43822e-05	4.99469e-05	5.55331e-05	3.67923e-05	4.45049e-05	6.3952e-05	6.6928e-05	7.94019e-05	9.77193e-05	0.000108834	0.000174307	0.000212101	0.000232674	0.000351369	0.00018137	0.000158514
Chronic hepatitis B	Northern Mariana Islands	0	0	4.51529e-06	1.59173e-05	2.27094e-05	9.51273e-05	1.68693e-05	2.79835e-05	4.36161e-05	0.000304084	0.000177549	0.000683494	0.000357256	0.00121424	0.000221326	0.00089211	0.000246989	0.000806599	0.000457476	0.000412727	0	0	1.48431e-06	2.80171e-05	3.31449e-06	9.43168e-05	8.7961e-06	9.4358e-06	5.81713e-05	2.08725e-05	0.000301275	0.000100482	0.000272872	0.000243613	8.87251e-05	0.000383159	0.000201692	0.000319042	6.11359e-05	9.05676e-05
Chronic hepatitis B	Papua New Guinea	0	0	1.34589e-06	2.66953e-06	1.74496e-06	4.4243e-06	7.30196e-06	1.35045e-05	2.29581e-05	4.4781e-05	6.3571e-05	9.05803e-05	0.000106507	0.000137908	0.000146159	0.000111766	0.000111043	9.8656e-05	8.97437e-05	3.27517e-05	0	0	7.61434e-07	9.26828e-06	5.00077e-07	6.06343e-06	4.20919e-06	9.86434e-06	9.06301e-06	1.77774e-05	3.72038e-05	4.69539e-05	5.8559e-05	5.5652e-05	5.47852e-05	9.84538e-05	8.13823e-05	6.91048e-05	2.31342e-05	2.51344e-05
Chronic hepatitis B	Philippines	0	0	5.15043e-06	9.51734e-06	1.18739e-05	3.28591e-05	3.78166e-05	7.56759e-05	0.00011592	0.000185854	0.000257939	0.000345607	0.000409514	0.000460912	0.000463068	0.000491401	0.000458827	0.000348683	0.00031438	0.000227855	0	0	2.0655e-06	2.91147e-06	3.8889e-06	7.19951e-06	7.78353e-06	1.24852e-05	1.88214e-05	2.91158e-05	4.22829e-05	5.53341e-05	7.63709e-05	9.43489e-05	0.000102574	0.00011739	0.000126875	0.000121529	0.000105318	8.86802e-05
Chronic hepatitis B	South Korea	0	0	5.85177e-05	7.74363e-05	5.86727e-05	0.000155404	0.00027941	0.00088561	0.000515216	0.00122057	0.00194909	0.0028994	0.00341066	0.00343743	0.00450746	0.00665709	0.0085541	0.0114808	0.0083518	0.00982164	0	0	3.46529e-05	4.82466e-05	5.28658e-05	0.000109837	0.000173722	0.000318963	0.000117183	0.000201927	0.00028373	0.000440148	0.000598468	0.000795999	0.00124988	0.00201111	0.00237047	0.00340208	0.00256759	0.00283419
Chronic hepatitis B	Samoa	0	0	5.66661e-06	6.05141e-06	7.20851e-06	2.31128e-05	2.86951e-05	5.35275e-05	9.02837e-05	0.000202527	0.00030425	0.000462831	0.000565719	0.000684402	0.000610962	0.000605192	0.000758451	0.000760008	0.000865654	0.000506635	0	0	1.68895e-06	7.44796e-06	1.3415e-06	1.43821e-05	8.72062e-06	2.01306e-05	2.11385e-05	4.36066e-05	7.46264e-05	0.000101859	0.000130537	0.000155218	0.000122708	0.00022722	0.000214399	0.000214732	9.44951e-05	8.7038e-05
Chronic hepatitis B	Singapore	0	0	4.05907e-05	6.85941e-05	6.52004e-05	0.000175882	0.000122508	9.80483e-05	0.000126305	0.00034177	0.000665752	0.00125426	0.0019016	0.00288051	0.0034058	0.00510254	0.00506146	0.00579505	0.00352337	0.00283225	0	0	3.98393e-05	6.20465e-05	6.69145e-05	0.000105659	6.83775e-05	3.30384e-05	5.32494e-05	0.00011987	0.000271974	0.0003661	0.00064828	0.000888103	0.00105568	0.00195884	0.00194486	0.00214886	0.00131951	0.000910105
Chronic hepatitis B	Solomon Islands	0	0	6.05435e-06	1.12513e-05	9.98229e-06	4.45788e-05	5.05544e-05	5.08507e-05	8.80003e-05	0.000173039	0.000208524	0.000276519	0.000291262	0.000360345	0.000319319	0.000246425	0.000262058	0.000219099	0.000167726	6.70812e-05	0	0	1.99707e-06	1.61171e-05	1.19258e-06	2.68583e-05	1.51681e-05	1.9837e-05	1.97384e-05	3.99284e-05	6.24484e-05	7.67211e-05	8.53805e-05	8.83162e-05	6.76234e-05	0.000134678	9.94504e-05	7.47949e-05	1.67206e-05	1.63978e-05
Chronic hepatitis B	Taiwan (Province of China)	0	0	2.30177e-05	4.86177e-05	7.2302e-05	0.000127201	0.000222987	0.000408558	0.000150187	0.000248271	0.000406001	0.000552757	0.000686884	0.000852575	0.00066315	0.000982528	0.000760758	0.000852902	0.000686163	0.000366591	0	0	2.40176e-05	3.82804e-05	5.18219e-05	7.2388e-05	8.93476e-05	0.000119402	3.97789e-05	5.71937e-05	8.17491e-05	0.000125039	0.000191573	0.00030663	0.000307766	0.000467663	0.000395985	0.000390106	0.000289596	0.000176553
Chronic hepatitis B	Thailand	0	0	1.62511e-05	6.25383e-05	0.000129108	0.000294255	0.000130886	0.000221773	0.000316233	0.000446461	0.000699501	0.000899266	0.00100202	0.00103829	0.00106335	0.00116276	0.00130066	0.00122665	0.00139621	0.00122969	0	0	7.51596e-06	1.84618e-05	4.36625e-05	7.16526e-05	2.41855e-05	3.4943e-05	6.00107e-05	8.68694e-05	0.000141842	0.000201205	0.000265647	0.000370729	0.000434275	0.000537455	0.000638594	0.000686462	0.000562991	0.000466705
Chronic hepatitis B	East Timor	0	0	1.8943e-06	1.73521e-06	2.95321e-06	6.93976e-06	1.42806e-05	2.74584e-05	4.70109e-05	8.02514e-05	0.000123454	0.000177486	0.000229917	0.000308293	0.000297277	0.000256849	0.000304641	0.000332739	0.000267075	0.000236649	0	0	1.70313e-06	1.41599e-06	2.61446e-06	4.1806e-06	7.45852e-06	1.19863e-05	2.25698e-05	4.12831e-05	7.15317e-05	9.90431e-05	0.000146524	0.000225071	0.000232374	0.000199634	0.000234976	0.000297358	0.000177009	0.000138866
Chronic hepatitis B	Tonga	0	0	8.36259e-05	0.000183854	0.000161453	0.000362645	0.000704537	0.000259305	0.000445341	0.000802026	0.00101283	0.00139989	0.0016339	0.00199223	0.00197762	0.00180285	0.00199489	0.00223363	0.00243368	0.00123986	0	0	2.93517e-05	0.000250753	1.65827e-05	0.000199778	0.000211475	8.27608e-05	7.24079e-05	0.000145998	0.000268194	0.000334919	0.000406863	0.000378167	0.000265973	0.000581087	0.000517658	0.000545824	0.000188775	0.000258229
Chronic hepatitis B	Vanuatu	0	0	3.41089e-06	6.08418e-06	6.07515e-06	2.74003e-05	3.92004e-05	4.93182e-05	7.49227e-05	0.000146641	0.000191491	0.000257471	0.000354383	0.000420793	0.000466722	0.000492749	0.000504859	0.000537819	0.000441399	0.000164102	0	0	1.24221e-06	1.20383e-05	9.14266e-07	2.1036e-05	1.37721e-05	2.43502e-05	2.06797e-05	3.83895e-05	6.55029e-05	7.94234e-05	0.000108722	0.000104259	0.000104728	0.000230244	0.000190007	0.000179724	3.7311e-05	3.04458e-05
Chronic hepatitis B	Vietnam	0	0	1.11797e-05	2.0227e-05	1.35722e-05	2.21593e-05	3.98911e-05	8.47865e-05	0.000164698	0.000328492	0.000565784	0.000816431	0.00091494	0.000807369	0.000691853	0.00061618	0.000706525	0.000872617	0.000761043	0.00069647	0	0	4.06356e-06	6.98192e-06	5.19999e-06	6.81475e-06	1.21628e-05	2.11772e-05	3.47226e-05	5.9441e-05	0.000101268	0.000165441	0.000239275	0.00028445	0.000301858	0.000314968	0.0003206	0.00030855	0.000249212	0.000199275
Chronic hepatitis C	American Samoa	0	0	8.85438e-08	2.4825e-07	5.86148e-07	2.63516e-06	5.37947e-06	1.64828e-05	3.86802e-05	9.84849e-05	0.000180353	0.000304409	0.000481857	0.000722085	0.000762709	0.00068458	0.000841019	0.000891077	0.000906919	0.000412502	0	0	1.25312e-07	1.946e-06	3.16001e-07	8.21468e-06	9.09369e-06	3.82831e-05	4.68689e-05	0.000114991	0.00028462	0.00044126	0.000669928	0.000715667	0.000666737	0.00165005	0.00173034	0.00194103	0.000644811	0.000892929
Chronic hepatitis C	Australia	0	0	2.56398e-07	6.84813e-07	1.4069e-06	3.89102e-06	1.26076e-05	3.99268e-05	8.17185e-05	0.000240562	0.000553801	0.0009728	0.00117841	0.000835244	0.000935588	0.00109669	0.0012818	0.00176046	0.00204945	0.0362812	0	0	3.35601e-07	8.16305e-07	2.89461e-06	6.51819e-06	1.34109e-05	3.59215e-05	8.0082e-05	0.000172134	0.000290166	0.000513017	0.000617944	0.000544183	0.00070351	0.000841517	0.000927086	0.00118912	0.00118193	0.00152279
Chronic hepatitis C	Brunei Darussalam	0	0	4.99576e-07	8.70301e-07	2.02707e-06	9.77612e-06	2.56149e-05	9.36946e-05	0.000240641	0.000625542	0.00124298	0.00208134	0.0026718	0.0029687	0.00299256	0.00329433	0.00363411	0.00173352	0.00319665	0.00720234	0	0	1.75495e-06	1.79399e-06	8.07348e-06	9.35375e-06	2.86026e-05	0.00011111	0.000171709	0.000427296	0.000710788	0.00127564	0.0018488	0.00283572	0.00283414	0.00454744	0.00412163	0.00412973	0.00340779	0.0108467
Chronic hepatitis C	Cambodia	0	0	2.35076e-08	7.17272e-08	1.90212e-07	5.71452e-07	1.71829e-06	5.12368e-06	1.27196e-05	2.96105e-05	7.22335e-05	0.000113635	0.000182619	0.000243828	0.00032044	0.000403843	0.000537639	0.000655933	0.00066796	0.000670534	0	0	5.49189e-08	1.43725e-07	4.57144e-07	1.06471e-06	3.10791e-06	7.92734e-06	1.80712e-05	3.897e-05	8.58643e-05	0.00014202	0.000246975	0.000377383	0.000490539	0.000667627	0.000863076	0.00104116	0.000932339	0.000820224
Chronic hepatitis C	China	0	0	1.56348e-07	2.76026e-07	1.08751e-06	5.14081e-06	1.96666e-05	5.90749e-05	0.000136374	0.000239614	0.000377726	0.000497949	0.000786168	0.0010384	0.00122932	0.00141782	0.00194348	0.00286175	0.00310474	0.00241913	0	0	3.29692e-07	3.91993e-07	1.63766e-06	5.14619e-06	1.35324e-05	3.30819e-05	7.29787e-05	0.000152418	0.000281987	0.000433362	0.000783333	0.00119117	0.00152649	0.00183452	0.00252703	0.00302152	0.00252529	0.00162882
Chronic hepatitis C	North Korea	0	0	5.90456e-08	1.7577e-07	6.47971e-07	2.11743e-06	6.85223e-06	2.20869e-05	4.87925e-05	0.000119506	0.000203043	0.000314346	0.000491944	0.000548281	0.000759204	0.000798961	0.000866448	0.00083628	0.000846018	0.000972959	0	0	1.0917e-07	2.05774e-07	8.29185e-07	2.46755e-06	6.35161e-06	1.78724e-05	3.65362e-05	9.48734e-05	0.000164032	0.000286734	0.000462	0.000563606	0.000892741	0.000991766	0.0010917	0.00117298	0.00118961	0.00123072
Chronic hepatitis C	Fiji	0	0	1.60462e-07	1.98543e-07	3.11826e-07	1.27251e-06	3.29039e-06	1.18359e-05	2.81144e-05	8.27156e-05	0.000158379	0.000287753	0.000434553	0.00063206	0.000738324	0.000701016	0.000807587	0.00125014	0.00186944	0.000462512	0	0	1.67167e-07	1.60397e-06	1.79241e-07	4.27002e-06	5.94866e-06	2.52729e-05	2.90907e-05	7.75719e-05	0.000198814	0.000323466	0.000497642	0.000521044	0.000459595	0.00104607	0.000909508	0.00107335	0.00027011	0.000519168
Chronic hepatitis C	Guam	0	0	1.95469e-07	3.0851e-07	5.29996e-07	2.46084e-06	8.2062e-06	3.0538e-05	5.19764e-05	0.000125283	0.000272761	0.000461747	0.000559534	0.000760972	0.000816458	0.000615909	0.000922183	0.000842496	0.000750474	0.000144464	0	0	5.91852e-08	1.00546e-06	1.06654e-07	2.75416e-06	3.77522e-06	1.85145e-05	2.4603e-05	6.76927e-05	0.000157889	0.000237268	0.000331095	0.000382804	0.000341693	0.000754968	0.000790525	0.000693223	0.000147363	0.000113341
Chronic hepatitis C	Indonesia	0	0	9.81743e-08	2.83175e-07	6.47576e-07	1.63297e-06	5.10162e-06	1.68397e-05	3.96094e-05	8.18988e-05	0.000158562	0.000267394	0.000387101	0.000491069	0.000590551	0.000745697	0.000918252	0.000965485	0.00085723	0.00072552	0	0	1.14265e-07	2.77592e-07	7.27451e-07	1.61538e-06	4.76826e-06	1.29502e-05	2.96793e-05	5.65884e-05	0.000107421	0.000171968	0.00027445	0.000376411	0.000517271	0.000744534	0.000964285	0.00107004	0.000851022	0.000613851
Chronic hepatitis C	Japan	0	0	8.84364e-06	1.41325e-05	3.38857e-05	6.53637e-05	0.000162014	0.00046032	0.00117135	0.00230164	0.00441171	0.00809786	0.0125302	0.0174314	0.018128	0.0270914	0.035249	0.0677602	0.073317	0.544927	0	0	8.93006e-06	1.04444e-05	2.4467e-05	5.19629e-05	0.000116166	0.000277958	0.000541646	0.00095496	0.0015035	0.00222124	0.00341044	0.00559997	0.00635035	0.0113013	0.0143132	0.0261002	0.0201572	0.0219599
Chronic hepatitis C	Kiribati	0	0	7.1735e-08	1.29121e-07	2.03084e-07	9.46474e-07	2.73465e-06	9.47495e-06	1.98817e-05	4.97612e-05	9.31739e-05	0.000168208	0.000235996	0.000312334	0.000367195	0.000360695	0.000367145	0.000358014	0.000294009	9.38268e-05	0	0	1.59971e-07	1.91187e-06	2.23228e-07	5.99429e-06	7.77713e-06	3.06215e-05	3.65189e-05	8.88903e-05	0.000222801	0.000367948	0.000524516	0.000593958	0.000553017	0.0014	0.00113656	0.0010508	0.000247634	0.000209585
Chronic hepatitis C	Laos	0	0	1.01746e-07	2.29144e-07	5.32693e-07	1.55159e-06	4.54855e-06	1.29474e-05	3.04525e-05	6.58778e-05	0.000131983	0.000249727	0.000374872	0.000503851	0.000622346	0.000787935	0.000930943	0.000941572	0.000853606	0.000703852	0	0	1.18754e-07	2.67771e-07	7.79782e-07	1.73907e-06	4.59022e-06	1.08426e-05	2.45586e-05	5.11534e-05	0.000105383	0.000182776	0.000283437	0.000468875	0.000498489	0.000765089	0.000859142	0.000859253	0.000737254	0.000562285
Chronic hepatitis C	Malaysia	0	0	3.68245e-08	9.13444e-08	1.92951e-07	5.26894e-07	1.74175e-06	5.84792e-06	1.67079e-05	3.98279e-05	8.69562e-05	0.000180216	0.000274488	0.000324904	0.000439707	0.000477784	0.000856899	0.000582322	0.000613315	0.000236643	0	0	3.02165e-08	5.99654e-08	1.81402e-07	4.25013e-07	1.35275e-06	3.43367e-06	9.19778e-06	2.14885e-05	5.02126e-05	9.55626e-05	0.00016068	0.000234816	0.000260129	0.000287445	0.000570527	0.000528283	0.000557971	0.000210703
Chronic hepatitis C	Marshall Islands	0	0	4.2425e-08	8.23636e-08	1.24679e-07	5.96019e-07	1.98299e-06	7.0887e-06	1.5428e-05	4.11167e-05	6.89631e-05	0.000123488	0.00018461	0.000279268	0.000292664	0.000265348	0.00033847	0.000391216	0.000387003	0.00013361	0	0	7.1839e-08	7.48554e-07	1.12112e-07	3.01046e-06	4.40788e-06	1.83292e-05	2.17119e-05	5.75149e-05	0.000130326	0.000206906	0.000295293	0.000349875	0.000316704	0.000727197	0.000701327	0.000804334	0.000224468	0.000225809
Chronic hepatitis C	Federated States of Micronesia	0	0	5.38531e-08	1.26179e-07	2.14568e-07	1.04773e-06	3.2291e-06	1.06336e-05	2.55243e-05	6.71113e-05	0.000109621	0.000206804	0.000296078	0.000422192	0.000461443	0.000388205	0.000447167	0.000484728	0.000410937	0.000143176	0	0	6.97638e-08	8.44047e-07	1.22175e-07	2.9403e-06	4.40854e-06	1.9105e-05	2.54374e-05	6.85214e-05	0.000150648	0.000249191	0.000347831	0.000405773	0.000377456	0.000826327	0.000769017	0.000776321	0.000197694	0.000169354
Chronic hepatitis C	Mongolia	0	0	4.67468e-07	9.39194e-07	1.99563e-06	5.32466e-06	1.33907e-05	3.80924e-05	0.0001227	0.000410519	0.00100812	0.00188247	0.00277469	0.0033163	0.00426272	0.00661136	0.00700051	0.0101377	0.226303	0.450972	0	0	5.17549e-07	1.3551e-06	4.96442e-06	9.37068e-06	2.49602e-05	6.10434e-05	0.000132311	0.000232339	0.000572451	0.00126843	0.00239521	0.004018	0.00522113	0.00806362	0.008686	0.0122481	0.014671	0.347187
Chronic hepatitis C	Myanmar	0	0	3.87309e-08	9.14455e-08	2.16755e-07	6.14649e-07	1.80163e-06	5.26961e-06	1.25484e-05	2.79933e-05	6.39575e-05	0.00011867	0.000183396	0.000256164	0.000325379	0.000367097	0.000428244	0.000392389	0.000355472	0.000249657	0	0	1.05939e-07	2.42815e-07	6.56517e-07	1.57921e-06	4.25361e-06	9.40105e-06	2.02323e-05	3.98381e-05	7.78225e-05	0.000126337	0.000214336	0.000317537	0.000414413	0.000517161	0.000606767	0.000589052	0.000492044	0.000369363
Chronic hepatitis C	New Zealand	0	0	7.07298e-07	4.14867e-06	5.21765e-06	1.21461e-05	5.06854e-05	0.00013262	0.000277332	0.000625163	0.00108361	0.00158543	0.0019381	0.00175769	0.00195634	0.00216025	0.00241526	0.00294746	0.00195873	0.000779064	0	0	2.61719e-06	5.16442e-06	8.58372e-06	1.48808e-05	4.25367e-05	6.38235e-05	0.000177652	0.000347569	0.000456776	0.00064083	0.000853324	0.000929643	0.00145688	0.00174593	0.00192624	0.00283229	0.00137617	0.00112339
Chronic hepatitis C	Northern Mariana Islands	0	0	3.76886e-08	1.82921e-07	2.28648e-07	1.25676e-06	1.63401e-06	6.13606e-06	1.37582e-05	0.000131131	0.000104634	0.000552285	0.000375489	0.00153776	0.000327199	0.00146839	0.000457678	0.00148881	0.000763256	0.000581948	0	0	3.44304e-08	9.03606e-07	9.71896e-08	3.54058e-06	2.3684e-06	5.72949e-06	5.11118e-05	2.56432e-05	0.000502882	0.000223019	0.000751334	0.000784979	0.000329764	0.00158199	0.000948217	0.00160417	0.000304032	0.000428332
Chronic hepatitis C	Papua New Guinea	0	0	4.93998e-08	6.81557e-08	8.5868e-08	3.83319e-07	1.15358e-06	3.61562e-06	8.85584e-06	2.31477e-05	4.43072e-05	8.48011e-05	0.0001298	0.000199188	0.00025159	0.000215706	0.00024876	0.000235584	0.000221447	8.02304e-05	0	0	4.94386e-08	4.4351e-07	4.8343e-08	1.0971e-06	1.40828e-06	5.77337e-06	7.72273e-06	2.04542e-05	5.77164e-05	9.43328e-05	0.000145138	0.000157152	0.000174098	0.000346479	0.000332626	0.000308901	0.000108771	0.000122752
Chronic hepatitis C	Philippines	0	0	9.96267e-08	1.94198e-07	5.36498e-07	1.79498e-06	5.40402e-06	1.7071e-05	3.68866e-05	8.05669e-05	0.000145694	0.000251049	0.000377145	0.000518073	0.000631783	0.000800935	0.00088939	0.000737259	0.000687492	0.000497124	0	0	1.22795e-07	1.94204e-07	6.49466e-07	1.59512e-06	4.62455e-06	1.17869e-05	2.48565e-05	5.09064e-05	9.37581e-05	0.000151392	0.000251452	0.000361791	0.000460711	0.000615164	0.000777288	0.000826399	0.000777018	0.000687548
Chronic hepatitis C	South Korea	0	0	2.69418e-07	4.98501e-07	1.03995e-06	3.32768e-06	1.21433e-05	6.57529e-05	0.000157674	0.000433063	0.000779699	0.0013454	0.00161354	0.00142946	0.00171109	0.00236257	0.00323258	0.00448076	0.00312535	0.0033989	0	0	1.30611e-06	2.46937e-06	5.49706e-06	1.05721e-05	3.12693e-05	0.000102607	0.000166468	0.00036515	0.000602257	0.00099216	0.0012652	0.00141908	0.00190569	0.00275853	0.00344094	0.00510934	0.00354945	0.00331859
Chronic hepatitis C	Samoa	0	0	6.20899e-08	1.02127e-07	1.57589e-07	6.11223e-07	1.77955e-06	5.98921e-06	1.48086e-05	4.54124e-05	9.30313e-05	0.000194269	0.000303794	0.000432397	0.000443396	0.000479378	0.000666929	0.000668605	0.000700897	0.000356492	0	0	7.23996e-08	4.95547e-07	1.19086e-07	1.59657e-06	2.25439e-06	9.22942e-06	1.41748e-05	4.01648e-05	9.26911e-05	0.00016621	0.000263124	0.000363249	0.000325801	0.000668117	0.000727114	0.000777121	0.000341441	0.000302023
Chronic hepatitis C	Singapore	0	0	1.56828e-07	2.85558e-07	5.07342e-07	2.2677e-06	5.08896e-06	2.25957e-05	4.02561e-05	0.000134671	0.000308628	0.000678476	0.00103174	0.00137671	0.00145566	0.00196992	0.00205404	0.0025029	0.00153352	0.00121784	0	0	4.64635e-07	7.50881e-07	1.19689e-06	2.41749e-06	4.67702e-06	1.29984e-05	3.01852e-05	9.27015e-05	0.000265461	0.000407668	0.000732121	0.000872903	0.000923543	0.00157809	0.00169132	0.00210679	0.00137935	0.000984739
Chronic hepatitis C	Solomon Islands	0	0	7.45591e-08	1.43661e-07	2.15884e-07	1.07508e-06	3.30662e-06	1.15304e-05	2.8676e-05	7.5791e-05	0.000121087	0.000214345	0.000285381	0.000412308	0.000421389	0.000355498	0.000425251	0.000368426	0.000277407	0.000105858	0	0	6.98474e-08	6.09889e-07	8.22376e-08	2.09635e-06	3.24133e-06	1.47475e-05	2.14079e-05	5.87015e-05	0.000122347	0.000192724	0.000260122	0.000307191	0.000263256	0.000574824	0.00048353	0.000390673	8.82599e-05	8.64207e-05
Chronic hepatitis C	Taiwan (Province of China)	0	0	9.63575e-08	2.43763e-07	6.70556e-07	1.96823e-06	7.36318e-06	3.51757e-05	8.42578e-05	0.000198662	0.00045909	0.000883969	0.00150345	0.00235869	0.00223451	0.00379412	0.00348184	0.00429816	0.00355131	0.00186735	0	0	2.49251e-07	4.81286e-07	1.53616e-06	4.27797e-06	1.13462e-05	3.60226e-05	7.03659e-05	0.000129522	0.000236265	0.000453954	0.000854206	0.00162199	0.00190417	0.00337221	0.00338414	0.00368786	0.00283698	0.00170852
Chronic hepatitis C	Thailand	0	0	9.97345e-08	3.17081e-07	7.63721e-07	2.51776e-06	9.67898e-06	2.59333e-05	5.5018e-05	0.000108392	0.000220719	0.000356091	0.000491632	0.0006112	0.000742791	0.000930829	0.00122419	0.00123599	0.00140123	0.00117276	0	0	1.14233e-07	2.32755e-07	7.20121e-07	1.80007e-06	5.3402e-06	1.19544e-05	2.90391e-05	5.5444e-05	0.000112853	0.000191229	0.000297218	0.000471065	0.00061902	0.000856794	0.0011706	0.00137994	0.00115598	0.000960092
Chronic hepatitis C	East Timor	0	0	3.26375e-08	7.69857e-08	1.68537e-07	4.65194e-07	1.33297e-06	3.91833e-06	9.4599e-06	2.17367e-05	4.37877e-05	7.86501e-05	0.000127964	0.00020719	0.000239302	0.000236292	0.000328726	0.000374502	0.00029037	0.000237208	0	0	6.44917e-08	1.41577e-07	3.88422e-07	7.95912e-07	2.05181e-06	4.93877e-06	1.29247e-05	3.07064e-05	6.62136e-05	0.0001111	0.00019396	0.000340126	0.000398038	0.000380714	0.000513752	0.000695182	0.000416736	0.000313438
Chronic hepatitis C	Tonga	0	0	2.22898e-07	5.33824e-07	8.19691e-07	4.0775e-06	1.29573e-05	5.13566e-05	0.000128149	0.00031611	0.000530308	0.00098498	0.0014418	0.00205391	0.00232651	0.00226804	0.00270307	0.00300973	0.0030589	0.00138258	0	0	1.66995e-07	1.59306e-06	1.9941e-07	5.3224e-06	9.50148e-06	4.03706e-05	5.18762e-05	0.000145685	0.000366193	0.000598321	0.000913424	0.000998598	0.000811024	0.0019858	0.00206268	0.0023463	0.000825075	0.00111433
Chronic hepatitis C	Vanuatu	0	0	4.51129e-08	8.2286e-08	1.35351e-07	7.01654e-07	2.17888e-06	6.9038e-06	1.51899e-05	4.02795e-05	7.07936e-05	0.000128364	0.000225924	0.000316819	0.000403645	0.000468536	0.000533232	0.0005689	0.000433918	0.000142155	0	0	5.45229e-08	5.46396e-07	7.06766e-08	1.84757e-06	2.59313e-06	1.16042e-05	1.44122e-05	3.71092e-05	8.58322e-05	0.000134895	0.000228006	0.000253071	0.000289125	0.000709671	0.00067738	0.000697334	0.00014843	0.000118327
Chronic hepatitis C	Vietnam	0	0	1.95818e-07	4.83105e-07	1.0073e-06	2.64933e-06	6.64541e-06	2.15842e-05	6.01872e-05	0.000166122	0.000383162	0.00073122	0.00106397	0.00116467	0.0012191	0.00127824	0.00174848	0.00231334	0.00198708	0.00171711	0	0	8.66783e-08	2.09438e-07	5.42028e-07	1.23159e-06	3.12883e-06	8.27351e-06	1.87379e-05	4.20889e-05	8.94717e-05	0.000179968	0.000320667	0.000452424	0.000562491	0.000666868	0.000797833	0.000849436	0.000708446	0.000562771
MASLD	American Samoa	-	-	-	7.36984e-07	5.81038e-07	1.06802e-06	1.09172e-06	2.05532e-06	3.39696e-06	6.97542e-06	1.08725e-05	1.61005e-05	2.34331e-05	3.31439e-05	3.32165e-05	2.90554e-05	3.52359e-05	4.09821e-05	4.71961e-05	2.37654e-05	-	-	-	1.02686e-05	3.74255e-07	3.28081e-06	1.79732e-06	4.66262e-06	3.92694e-06	7.25025e-06	1.47093e-05	1.92865e-05	2.59679e-05	2.49655e-05	2.18969e-05	5.48879e-05	6.08832e-05	7.89238e-05	3.09233e-05	4.79092e-05
MASLD	Australia	-	-	-	1.94452e-06	9.8281e-07	1.03324e-06	1.58903e-06	2.44674e-06	3.30968e-06	8.41255e-06	1.62472e-05	3.00633e-05	3.96865e-05	4.17323e-05	5.12191e-05	6.36345e-05	7.73359e-05	0.000111466	0.000105136	7.94586e-05	-	-	-	3.67137e-06	2.89635e-06	2.39282e-06	2.54277e-06	4.12941e-06	6.84861e-06	1.19688e-05	1.69846e-05	2.91419e-05	3.81533e-05	3.84634e-05	5.25061e-05	5.92597e-05	6.98381e-05	0.000103266	0.000112941	0.000103886
MASLD	Brunei Darussalam	-	-	-	1.74363e-07	1.08857e-07	2.31604e-07	3.46135e-07	9.4868e-07	1.99673e-06	4.67661e-06	9.30161e-06	1.68514e-05	2.51143e-05	3.23995e-05	3.66453e-05	4.63143e-05	5.52173e-05	2.79286e-05	5.16517e-05	0.000105968	-	-	-	6.75167e-07	7.88723e-07	3.79918e-07	7.04997e-07	2.33492e-06	3.16431e-06	7.34609e-06	1.23773e-05	2.39156e-05	4.03278e-05	6.93183e-05	7.45357e-05	0.000130708	0.000118243	0.000113847	9.5487e-05	0.000290055
MASLD	Cambodia	-	-	-	8.25459e-07	6.18174e-07	6.88804e-07	1.03659e-06	1.88498e-06	3.10891e-06	5.46827e-06	1.12843e-05	1.58141e-05	2.29076e-05	2.721e-05	3.14232e-05	3.53722e-05	4.18876e-05	5.32314e-05	6.00389e-05	6.24443e-05	-	-	-	2.47075e-06	1.68346e-06	1.37735e-06	1.95499e-06	3.04118e-06	4.40671e-06	7.07853e-06	1.22153e-05	1.67365e-05	2.41985e-05	3.15881e-05	3.5654e-05	4.56638e-05	6.08743e-05	8.4645e-05	8.50387e-05	7.67564e-05
MASLD	China	-	-	-	5.78357e-07	5.66179e-07	1.06298e-06	1.96517e-06	3.55069e-06	5.98411e-06	8.79797e-06	1.22667e-05	1.46641e-05	2.13813e-05	2.66577e-05	3.03241e-05	3.42685e-05	4.66521e-05	7.77097e-05	9.79229e-05	7.30186e-05	-	-	-	1.21317e-06	9.50758e-07	9.31277e-07	1.17844e-06	1.73485e-06	2.70577e-06	4.42334e-06	6.70668e-06	8.68211e-06	1.35922e-05	1.81841e-05	2.1754e-05	2.65869e-05	4.01803e-05	5.66442e-05	5.59026e-05	3.67701e-05
MASLD	North Korea	-	-	-	6.17045e-07	6.70861e-07	8.325e-07	1.29723e-06	2.5367e-06	3.8955e-06	7.54028e-06	1.05524e-05	1.41848e-05	2.01134e-05	2.00363e-05	2.44876e-05	2.38416e-05	2.4217e-05	2.56824e-05	2.98229e-05	3.69787e-05	-	-	-	1.5018e-06	1.24434e-06	1.16912e-06	1.46284e-06	2.52496e-06	3.4797e-06	6.63503e-06	8.856e-06	1.2563e-05	1.74763e-05	1.75463e-05	2.39713e-05	2.52634e-05	2.92722e-05	3.68077e-05	4.32872e-05	4.58135e-05
MASLD	Fiji	-	-	-	5.47321e-07	2.35554e-07	3.86703e-07	4.97456e-07	1.09039e-06	1.85883e-06	4.41523e-06	7.41829e-06	1.20684e-05	1.69876e-05	2.36137e-05	2.67745e-05	2.5143e-05	2.94368e-05	5.08224e-05	8.65867e-05	2.28742e-05	-	-	-	8.96965e-06	1.61091e-07	1.26554e-06	8.82685e-07	2.34025e-06	1.86951e-06	3.83844e-06	8.20043e-06	1.15485e-05	1.58532e-05	1.4715e-05	1.21567e-05	2.81917e-05	2.66493e-05	3.75219e-05	1.14596e-05	2.43476e-05
MASLD	Guam	-	-	-	1.0316e-06	5.8952e-07	1.11511e-06	1.84324e-06	4.19008e-06	5.15465e-06	9.64069e-06	1.76113e-05	2.6084e-05	2.88849e-05	3.64668e-05	3.7454e-05	2.63979e-05	3.87796e-05	3.8476e-05	3.86458e-05	8.14634e-06	-	-	-	5.22287e-06	1.36648e-07	1.26653e-06	8.39372e-07	2.41966e-06	2.19844e-06	4.26739e-06	7.81584e-06	9.54527e-06	1.1561e-05	1.18601e-05	9.79678e-06	2.10419e-05	2.35862e-05	2.46855e-05	6.40004e-06	5.64795e-06
MASLD	Indonesia	-	-	-	1.10934e-06	6.64479e-07	6.50639e-07	9.81253e-07	1.91434e-06	3.09746e-06	5.06963e-06	8.60462e-06	1.30384e-05	1.71076e-05	1.97378e-05	2.17999e-05	2.54082e-05	2.98657e-05	3.37296e-05	3.31678e-05	2.92273e-05	-	-	-	1.82313e-06	8.83789e-07	6.49784e-07	9.19967e-07	1.49728e-06	2.34025e-06	3.41358e-06	5.48209e-06	7.59853e-06	1.06076e-05	1.29363e-05	1.64252e-05	2.29112e-05	3.21105e-05	4.25023e-05	3.88992e-05	2.89968e-05
MASLD	Japan	-	-	-	4.57702e-07	3.20357e-07	2.54592e-07	3.59121e-07	7.73754e-07	1.67915e-06	3.19322e-06	6.29154e-06	1.2292e-05	2.11802e-05	3.39471e-05	3.83311e-05	6.25008e-05	8.05202e-05	0.00014711	0.000105936	4.98488e-05	-	-	-	1.08335e-06	1.04786e-06	9.04292e-07	1.18689e-06	2.10173e-06	3.51949e-06	5.43057e-06	8.07485e-06	1.17641e-05	1.84175e-05	3.25164e-05	4.04732e-05	7.64538e-05	9.60862e-05	0.00018227	0.000134388	0.000110899
MASLD	Kiribati	-	-	-	6.83453e-07	3.12116e-07	5.7461e-07	8.09236e-07	1.65623e-06	2.36607e-06	4.55107e-06	7.15605e-06	1.09227e-05	1.39794e-05	1.71351e-05	1.87656e-05	1.73875e-05	1.71155e-05	1.81878e-05	1.67252e-05	5.66979e-06	-	-	-	1.75608e-05	3.7662e-07	3.35825e-06	2.09808e-06	5.00102e-06	3.98688e-06	7.2512e-06	1.48195e-05	2.03927e-05	2.54539e-05	2.57349e-05	2.20147e-05	5.4514e-05	4.68007e-05	5.0347e-05	1.39384e-05	1.25448e-05
MASLD	Laos	-	-	-	1.32382e-06	9.21917e-07	1.05057e-06	1.57452e-06	2.76054e-06	4.39219e-06	7.36911e-06	1.27802e-05	2.18076e-05	2.94169e-05	3.61541e-05	4.05614e-05	4.75485e-05	5.07884e-05	5.62527e-05	5.79638e-05	5.11264e-05	-	-	-	2.69581e-06	1.78621e-06	1.3336e-06	1.73985e-06	2.60175e-06	3.95071e-06	6.06099e-06	9.84151e-06	1.46781e-05	1.95019e-05	2.74017e-05	2.54589e-05	3.89207e-05	4.38387e-05	5.20847e-05	5.21789e-05	4.19661e-05
MASLD	Malaysia	-	-	-	5.83261e-07	3.44162e-07	3.56117e-07	5.79938e-07	1.19647e-06	2.36248e-06	4.51297e-06	8.47923e-06	1.61326e-05	2.33987e-05	2.67801e-05	3.46559e-05	3.66427e-05	6.38809e-05	4.68187e-05	5.60108e-05	2.35833e-05	-	-	-	9.53204e-07	5.27557e-07	4.03672e-07	6.4085e-07	1.02726e-06	1.87134e-06	3.2644e-06	6.33703e-06	1.06975e-05	1.61078e-05	2.14356e-05	2.22018e-05	2.45995e-05	5.04674e-05	5.22865e-05	6.35831e-05	2.48369e-05
MASLD	Marshall Islands	-	-	-	3.80151e-07	1.91201e-07	3.67325e-07	5.86177e-07	1.26073e-06	1.89563e-06	3.96025e-06	5.57129e-06	8.53325e-06	1.14953e-05	1.61195e-05	1.55195e-05	1.30263e-05	1.59076e-05	2.00646e-05	2.24118e-05	8.16258e-06	-	-	-	6.38506e-06	2.17147e-07	1.94571e-06	1.34924e-06	3.34606e-06	2.62475e-06	5.12905e-06	9.14338e-06	1.18873e-05	1.4343e-05	1.46264e-05	1.21071e-05	2.71777e-05	2.76074e-05	3.70139e-05	1.21736e-05	1.32938e-05
MASLD	Federated States of Micronesia	-	-	-	6.55572e-07	3.63246e-07	7.06434e-07	1.06061e-06	2.09234e-06	3.50331e-06	7.17847e-06	9.82703e-06	1.58733e-05	2.03058e-05	2.64979e-05	2.65868e-05	2.09066e-05	2.29417e-05	2.68745e-05	2.54838e-05	9.32689e-06	-	-	-	7.36672e-06	2.44278e-07	1.92671e-06	1.38744e-06	3.63699e-06	3.23508e-06	6.38664e-06	1.10576e-05	1.48583e-05	1.78884e-05	1.80177e-05	1.54352e-05	3.3063e-05	3.19882e-05	3.79133e-05	1.12198e-05	1.03374e-05
MASLD	Mongolia	-	-	-	7.48982e-06	4.19952e-06	4.16431e-06	5.16065e-06	8.52167e-06	1.83678e-05	4.56437e-05	9.35764e-05	0.000149788	0.000184751	0.000183521	0.000217325	0.000320259	0.000325523	0.000501451	0.000233942	0.000147774	-	-	-	1.51446e-05	1.36508e-05	9.01357e-06	1.13624e-05	1.61739e-05	2.39272e-05	3.17058e-05	6.48521e-05	0.000122077	0.000199859	0.000290061	0.000352696	0.000507859	0.00058444	0.00102585	0.000751838	0.000306378
MASLD	Myanmar	-	-	-	4.4526e-07	3.25758e-07	3.55501e-07	5.12953e-07	9.09096e-07	1.457e-06	2.42929e-06	4.62084e-06	7.47608e-06	1.05089e-05	1.33182e-05	1.52532e-05	1.58125e-05	1.77878e-05	1.75242e-05	1.80622e-05	1.36211e-05	-	-	-	1.51662e-06	8.2543e-07	6.42605e-07	8.56008e-07	1.19483e-06	1.73416e-06	2.56518e-06	4.18566e-06	5.96897e-06	8.86816e-06	1.16225e-05	1.3933e-05	1.70702e-05	2.25035e-05	2.76778e-05	2.83066e-05	2.37069e-05
MASLD	New Zealand	-	-	-	3.68203e-06	1.06743e-06	9.63463e-07	1.98268e-06	3.30062e-06	5.13302e-06	9.92918e-06	1.69961e-05	2.48039e-05	3.11209e-05	2.98358e-05	3.5601e-05	4.33043e-05	5.48506e-05	8.24734e-05	6.67392e-05	2.98534e-05	-	-	-	1.35816e-05	5.34902e-06	3.20969e-06	4.41328e-06	4.39922e-06	9.49282e-06	1.538e-05	1.86529e-05	2.51559e-05	3.37639e-05	3.78724e-05	5.97536e-05	7.39456e-05	8.51894e-05	0.000153082	9.26567e-05	8.87553e-05
MASLD	Northern Mariana Islands	-	-	-	6.43803e-07	2.71707e-07	6.11594e-07	3.93355e-07	8.99165e-07	1.42566e-06	1.07856e-05	7.2947e-06	3.3651e-05	2.10806e-05	8.1513e-05	1.65208e-05	7.16149e-05	2.16339e-05	7.74189e-05	4.42053e-05	3.64507e-05	-	-	-	5.01896e-06	1.25851e-07	1.57688e-06	5.12741e-07	7.57574e-07	4.65867e-06	1.75794e-06	2.78289e-05	1.01201e-05	2.98828e-05	2.75851e-05	1.09018e-05	5.30856e-05	3.42351e-05	6.74114e-05	1.52803e-05	2.37231e-05
MASLD	Papua New Guinea	-	-	-	3.30522e-07	1.30094e-07	2.28436e-07	3.29664e-07	6.27099e-07	1.02922e-06	2.11585e-06	3.38302e-06	5.65273e-06	7.73175e-06	1.09188e-05	1.2543e-05	9.99049e-06	1.10594e-05	1.16438e-05	1.26143e-05	5.0845e-06	-	-	-	5.16149e-06	1.30924e-07	9.45696e-07	5.69349e-07	1.37864e-06	1.19891e-06	2.29686e-06	5.06542e-06	6.55945e-06	8.5743e-06	8.04565e-06	8.03054e-06	1.55976e-05	1.57205e-05	1.71731e-05	7.05704e-06	8.47169e-06
MASLD	Philippines	-	-	-	1.24025e-06	9.52699e-07	1.24677e-06	1.80482e-06	3.3127e-06	4.89107e-06	8.4147e-06	1.32381e-05	2.06225e-05	2.79411e-05	3.44039e-05	3.85348e-05	4.45419e-05	4.62159e-05	4.17216e-05	4.45577e-05	3.49872e-05	-	-	-	1.916e-06	1.13801e-06	9.30631e-07	1.30396e-06	1.99609e-06	2.86323e-06	4.47181e-06	6.98243e-06	1.02352e-05	1.47085e-05	1.83915e-05	2.139e-05	2.76609e-05	3.85814e-05	4.91621e-05	5.4822e-05	5.16173e-05
MASLD	South Korea	-	-	-	3.43405e-07	2.1195e-07	3.14439e-07	6.74332e-07	2.73521e-06	5.48923e-06	1.39688e-05	2.54319e-05	4.59773e-05	6.29232e-05	6.42345e-05	8.59836e-05	0.000136762	0.000203186	0.000306201	0.000221316	0.000229043	-	-	-	2.47068e-06	1.6564e-06	1.3607e-06	2.40634e-06	6.35254e-06	8.90035e-06	1.72883e-05	2.82249e-05	4.94929e-05	7.26872e-05	9.34299e-05	0.00013941	0.000224057	0.000277403	0.000401675	0.000287108	0.000266518
MASLD	Samoa	-	-	-	5.83248e-07	2.86944e-07	4.43277e-07	6.30342e-07	1.26783e-06	2.15747e-06	5.21954e-06	8.86944e-06	1.57868e-05	2.24105e-05	2.97441e-05	2.86238e-05	2.89997e-05	3.84282e-05	4.17068e-05	4.96434e-05	2.72684e-05	-	-	-	4.22901e-06	2.35426e-07	1.01928e-06	6.83889e-07	1.68169e-06	1.73728e-06	3.63414e-06	6.60903e-06	9.61117e-06	1.29731e-05	1.5501e-05	1.29489e-05	2.59319e-05	2.95687e-05	3.71797e-05	1.94072e-05	1.90539e-05
MASLD	Singapore	-	-	-	1.20126e-07	5.00375e-08	9.34042e-08	1.16817e-07	3.73557e-07	5.26227e-07	1.54463e-06	3.53882e-06	8.32272e-06	1.49258e-05	2.3839e-05	2.79827e-05	4.41862e-05	4.89012e-05	6.24206e-05	3.92923e-05	2.95724e-05	-	-	-	5.40041e-07	2.03933e-07	1.65164e-07	1.88454e-07	4.07365e-07	7.88649e-07	2.12655e-06	5.97525e-06	9.87567e-06	2.07584e-05	2.90273e-05	3.21654e-05	6.14476e-05	6.67662e-05	7.9786e-05	5.30804e-05	3.73567e-05
MASLD	Solomon Islands	-	-	-	7.2171e-07	3.55863e-07	7.03612e-07	1.05479e-06	2.1822e-06	3.70062e-06	7.52652e-06	9.90402e-06	1.49165e-05	1.76087e-05	2.29341e-05	2.12699e-05	1.64264e-05	1.86036e-05	1.76348e-05	1.51068e-05	6.13858e-06	-	-	-	5.20073e-06	1.58771e-07	1.32553e-06	9.78139e-07	2.65839e-06	2.52201e-06	5.05465e-06	8.13689e-06	1.04043e-05	1.19912e-05	1.23235e-05	9.50075e-06	2.00507e-05	1.77283e-05	1.67913e-05	4.45205e-06	4.71329e-06
MASLD	Taiwan (Province of China)	-	-	-	6.24998e-07	5.14336e-07	5.73985e-07	1.06913e-06	3.17409e-06	5.26862e-06	9.49061e-06	1.75554e-05	2.81514e-05	4.24498e-05	5.9526e-05	4.96805e-05	7.61949e-05	6.4266e-05	8.27557e-05	7.44417e-05	4.0468e-05	-	-	-	2.67964e-06	1.74026e-06	1.49736e-06	1.99593e-06	3.92604e-06	5.18041e-06	7.0304e-06	9.69816e-06	1.50342e-05	2.40381e-05	3.85381e-05	3.92235e-05	6.57784e-05	6.97113e-05	8.75743e-05	7.66507e-05	4.80171e-05
MASLD	Thailand	-	-	-	2.33129e-06	1.92511e-06	2.60105e-06	5.09531e-06	8.36487e-06	1.18973e-05	1.77652e-05	3.03638e-05	4.43954e-05	5.6515e-05	6.45413e-05	7.17652e-05	8.49104e-05	0.000102979	0.000110707	0.000141051	0.000128072	-	-	-	2.43674e-06	1.58312e-06	1.35563e-06	2.02515e-06	2.81942e-06	4.62481e-06	6.46051e-06	1.10212e-05	1.64532e-05	2.2988e-05	3.24044e-05	4.01136e-05	5.61201e-05	8.09076e-05	0.000107615	0.00010257	9.04342e-05
MASLD	East Timor	-	-	-	3.54813e-07	2.36968e-07	2.62284e-07	3.80167e-07	6.84407e-07	1.13708e-06	2.05082e-06	3.55101e-06	5.79327e-06	8.71448e-06	1.28026e-05	1.33111e-05	1.21182e-05	1.59291e-05	2.00383e-05	1.82138e-05	1.60852e-05	-	-	-	1.23229e-06	6.76241e-07	4.6298e-07	5.93535e-07	8.92068e-07	1.57599e-06	2.82637e-06	5.08594e-06	7.46451e-06	1.15862e-05	1.82307e-05	1.95958e-05	1.87104e-05	2.65884e-05	4.19031e-05	2.91761e-05	2.27748e-05
MASLD	Tonga	-	-	-	2.49753e-06	1.32983e-06	2.60546e-06	4.18276e-06	1.02215e-05	1.82266e-05	3.56827e-05	5.04149e-05	8.11579e-05	0.00010743	0.000141802	0.000149661	0.00013862	0.000160458	0.000190838	0.000210915	9.6256e-05	-	-	-	1.33916e-05	3.85974e-07	3.43606e-06	3.00035e-06	7.7586e-06	6.59612e-06	1.37958e-05	2.76929e-05	3.71736e-05	4.89589e-05	4.69838e-05	3.51055e-05	8.457e-05	9.15168e-05	0.000119531	4.90471e-05	7.22268e-05
MASLD	Vanuatu	-	-	-	4.64558e-07	2.04404e-07	4.20769e-07	6.32e-07	1.15399e-06	1.74898e-06	3.55593e-06	5.33002e-06	8.27541e-06	1.32741e-05	1.73174e-05	2.07304e-05	2.31111e-05	2.61639e-05	3.05173e-05	2.61642e-05	9.01367e-06	-	-	-	5.37577e-06	1.20931e-07	1.05429e-06	7.17551e-07	1.93542e-06	1.61094e-06	3.09336e-06	5.73491e-06	7.5485e-06	1.11822e-05	1.10984e-05	1.1933e-05	2.94088e-05	2.97071e-05	3.58843e-05	8.9508e-06	7.58707e-06
MASLD	Vietnam	-	-	-	2.43997e-06	1.61324e-06	1.68587e-06	2.2243e-06	4.67966e-06	9.07837e-06	1.94467e-05	3.87837e-05	6.4843e-05	8.63502e-05	8.77106e-05	8.68552e-05	8.58466e-05	0.000112784	0.000164167	0.000162167	0.000148672	-	-	-	2.47524e-06	1.27892e-06	9.47825e-07	1.24308e-06	2.08351e-06	3.28061e-06	5.48549e-06	1.00054e-05	1.7895e-05	2.81762e-05	3.44788e-05	3.94729e-05	4.72191e-05	6.02959e-05	7.5473e-05	7.37258e-05	6.1041e-05
	*Proportion of HCC cases arising from non-cirrhotic patients

## Sheet: Table S13
	Table S13. Estimated annual incidence rate of HCC in non-cirrhotic patients assuming a lower proportion of non-cirrhotic HCC cases
	Country or territory	Male																				Female
Etiology		<5 years	5-9 years	10-14 years	15-19 years	20-24 years	25-29 years	30-34 years	35-39 years	40-44 years	45-49 years	50-54 years	55-59 years	60-64 years	65-69 years	70-74 years	75-79 years	80-84 years	85-89 years	90-94 years	95+ years	<5 years	5-9 years	10-14 years	15-19 years	20-24 years	25-29 years	30-34 years	35-39 years	40-44 years	45-49 years	50-54 years	55-59 years	60-64 years	65-69 years	70-74 years	75-79 years	80-84 years	85-89 years	90-94 years	95+ years
Chronic hepatitis B	American Samoa	0	0	6.57321e-06	2.10845e-05	3.82919e-05	6.80411e-05	5.34087e-05	7.99175e-05	0.000131452	0.000252386	0.000350148	0.000444692	0.000565722	0.000735789	0.000686697	0.000576758	0.0006475	0.000713314	0.000806948	0.000438448	0	0	3.02455e-06	5.23749e-05	6.43417e-06	6.61291e-05	2.80776e-05	5.74141e-05	4.89059e-05	8.7921e-05	0.000162896	0.000194857	0.000239125	0.000221837	0.000182808	0.000405479	0.000371924	0.000391721	0.000130029	0.000187393
Chronic hepatitis B	Australia	0	0	1.33015e-05	3.49332e-05	4.39216e-05	1.41787e-05	2.82752e-05	4.36448e-05	5.66792e-05	0.000127026	0.000203093	0.000315449	0.000362192	0.000351256	0.000387053	0.000427446	0.000445066	0.000514361	0.000411588	0.000301208	0	0	6.14593e-06	1.50282e-05	3.47097e-05	9.99477e-06	1.31106e-05	1.95355e-05	2.90352e-05	4.60829e-05	5.68472e-05	8.63222e-05	9.77111e-05	0.000103106	0.000134166	0.000157084	0.00016374	0.000198726	0.000182145	0.000153109
Chronic hepatitis B	Brunei Darussalam	0	0	1.58153e-05	3.60471e-05	5.14341e-05	0.000203045	0.000389659	0.000407743	0.000187007	0.000387539	0.000634407	0.000905454	0.00111835	0.00140102	0.00156473	0.00189793	0.00198582	0.000891087	0.00159508	0.00363667	0	0	1.7801e-05	2.33548e-05	7.32076e-05	7.99863e-05	0.000175625	0.000182896	4.8729e-05	9.68651e-05	0.000136478	0.000228412	0.000339772	0.000598536	0.000674502	0.00118683	0.00101938	0.000944919	0.000770021	0.00251552
Chronic hepatitis B	Cambodia	0	0	2.68273e-06	7.17101e-06	7.02133e-06	6.48166e-06	1.36558e-05	2.62068e-05	4.45318e-05	7.44709e-05	0.000138482	0.000172164	0.000217874	0.000233445	0.000248227	0.000263567	0.000285419	0.000308172	0.000301746	0.000304076	0	0	3.63196e-06	7.89603e-06	8.4846e-06	5.73837e-06	1.12199e-05	1.83869e-05	2.96576e-05	4.88228e-05	8.63471e-05	0.000117189	0.000169032	0.000217277	0.00024068	0.000282399	0.000318135	0.000357631	0.000313887	0.000285771
Chronic hepatitis B	China	0	0	3.01615e-05	2.82334e-05	3.17571e-05	4.01892e-05	9.78398e-05	0.000178422	0.000295108	0.000418774	0.000519533	0.00053619	0.000683462	0.00077321	0.000812764	0.000870712	0.00112208	0.00166034	0.00193144	0.00158178	0	0	1.55571e-05	9.79883e-06	1.08635e-05	8.69656e-06	1.50785e-05	2.34644e-05	3.871e-05	6.62681e-05	9.88795e-05	0.000124266	0.000189199	0.000252276	0.000291271	0.000319301	0.000391467	0.000428168	0.000349558	0.000211575
Chronic hepatitis B	North Korea	0	0	1.51248e-05	2.30387e-05	8.929e-06	2.14081e-05	4.5072e-05	8.67972e-05	0.000128543	0.000232115	0.000290387	0.000328758	0.000383076	0.00034553	0.000401326	0.000376126	0.000349136	0.00031898	0.000324551	0.000388509	0	0	8.49736e-06	7.8969e-06	2.97983e-06	6.17518e-06	1.01549e-05	1.79845e-05	2.60269e-05	5.2019e-05	7.04351e-05	9.71808e-05	0.000127381	0.000129507	0.000176597	0.000171801	0.000156812	0.000147775	0.000139547	0.000141189
Chronic hepatitis B	Fiji	0	0	4.48304e-05	3.70042e-05	5.49222e-05	0.00023969	0.000199563	0.000121634	0.000200391	0.000433154	0.000611296	0.000828619	0.000975457	0.00120882	0.00123138	0.00107971	0.00114098	0.00180694	0.00310966	0.000943048	0	0	6.81742e-06	4.43952e-05	4.50569e-06	0.000115415	5.23588e-05	3.80917e-05	3.06601e-05	6.04956e-05	0.000117446	0.000149765	0.000191632	0.000173508	0.000135775	0.000280077	0.000218039	0.000243578	6.20572e-05	0.000123407
Chronic hepatitis B	Guam	0	0	6.81943e-06	3.31528e-05	4.61019e-05	8.89917e-05	0.00010358	0.000142523	0.000167102	0.000295313	0.000482227	0.000606244	0.000568912	0.000646843	0.000592574	0.000397307	0.000525352	0.000474145	0.000454856	0.000101034	0	0	6.86761e-07	3.55866e-05	3.03615e-06	3.27614e-05	1.58739e-05	2.88935e-05	2.62719e-05	5.24139e-05	9.05161e-05	0.000103418	0.00011637	0.000116044	9.07589e-05	0.00017912	0.000163672	0.000136247	2.91441e-05	2.37182e-05
Chronic hepatitis B	Indonesia	0	0	1.26334e-06	4.17208e-06	6.84545e-06	1.27877e-05	1.60932e-05	3.25569e-05	5.23296e-05	7.74035e-05	0.000111216	0.000142147	0.000158398	0.00015914	0.000153241	0.000157641	0.000162353	0.000162617	0.000151316	0.000144303	0	0	1.22672e-06	3.38025e-06	5.5663e-06	8.43748e-06	9.86387e-06	1.64009e-05	2.64742e-05	3.83677e-05	5.69283e-05	7.25609e-05	9.53366e-05	0.000111452	0.000131286	0.000159622	0.000184193	0.000205272	0.000174765	0.000142753
Chronic hepatitis B	Japan	0	0	3.25416e-06	5.19988e-06	8.46587e-06	1.39626e-05	2.43453e-05	4.85339e-05	9.28647e-05	0.000142931	0.000212661	0.000318162	0.000454427	0.000681333	0.000703381	0.00102502	0.0011459	0.00173982	0.00113389	0.000552087	0	0	3.33067e-06	3.89904e-06	6.7684e-06	1.3031e-05	1.95758e-05	2.84583e-05	3.90829e-05	5.11021e-05	6.4048e-05	8.4056e-05	0.000127805	0.000240221	0.000294347	0.000547379	0.000650742	0.00109921	0.000755039	0.00062464
Chronic hepatitis B	Kiribati	0	0	3.07133e-06	5.70858e-06	7.1616e-06	2.03869e-05	2.27665e-05	4.29938e-05	6.3129e-05	0.000116595	0.000164604	0.000222995	0.000248199	0.000284669	0.000292462	0.000266122	0.000244757	0.000243521	0.000222158	8.33031e-05	0	0	2.44364e-06	2.90228e-05	2.55994e-06	4.1033e-05	2.02672e-05	4.2365e-05	3.45693e-05	6.09888e-05	0.000114376	0.000144508	0.000165883	0.000162667	0.000133851	0.000302764	0.000215263	0.000184854	4.30195e-05	3.69007e-05
Chronic hepatitis B	Laos	0	0	2.8863e-06	5.22424e-06	5.42568e-06	1.30674e-05	2.73884e-05	5.03815e-05	8.29091e-05	0.000132202	0.000206087	0.000310007	0.000372206	0.000420104	0.000435256	0.000473225	0.00047266	0.000450607	0.000412198	0.000357952	0	0	1.61472e-06	2.95569e-06	3.49008e-06	6.154e-06	1.14045e-05	1.79435e-05	2.96718e-05	4.74364e-05	7.93645e-05	0.0001161	0.000155617	0.000225066	0.00021238	0.000289864	0.000287665	0.000275283	0.000239987	0.00019233
Chronic hepatitis B	Malaysia	0	0	4.02947e-05	9.06578e-05	9.3275e-05	0.000159915	0.000271844	0.000107714	0.000206039	0.000352887	0.000568508	0.000890882	0.00107623	0.00108612	0.00126654	0.00122444	0.00191977	0.00129797	0.0014926	0.000663072	0	0	1.84485e-05	3.16511e-05	4.30615e-05	5.96779e-05	9.69354e-05	2.96082e-05	5.19215e-05	8.57359e-05	0.000146718	0.000215672	0.000289452	0.000357005	0.000337786	0.000325656	0.000559853	0.000493443	0.000564548	0.0002428
Chronic hepatitis B	Marshall Islands	0	0	6.4812e-06	6.05402e-06	7.56546e-06	1.85411e-05	2.20005e-05	3.85153e-05	5.8518e-05	0.000113751	0.000142501	0.000190677	0.000223133	0.000289506	0.000264708	0.000220137	0.000255451	0.000294631	0.000316408	0.000125457	0	0	4.149e-06	2.0711e-05	2.39281e-06	3.22515e-05	1.70106e-05	3.53331e-05	2.88425e-05	5.61293e-05	9.62474e-05	0.000117308	0.000136945	0.000141411	0.000113943	0.000235925	0.000202683	0.000220976	6.30852e-05	6.79165e-05
Chronic hepatitis B	Federated States of Micronesia	0	0	5.61914e-06	8.89971e-06	1.47954e-05	5.15607e-05	0.000101422	5.60792e-05	9.33673e-05	0.00018066	0.000218115	0.00030594	0.000342694	0.000413773	0.000393557	0.000306118	0.000320274	0.000346776	0.000317763	0.000126324	0	0	2.33695e-06	1.93654e-05	2.64221e-06	4.50559e-05	4.29599e-05	3.18819e-05	2.91126e-05	5.78372e-05	9.47347e-05	0.0001202	0.000136147	0.000138801	0.000115014	0.00022778	0.00018662	0.000178036	4.55939e-05	4.07768e-05
Chronic hepatitis B	Mongolia	0	0	0.00010021	0.000150443	0.000164534	0.000272415	0.000108026	0.00013993	0.000294902	0.000675506	0.00121093	0.00172746	0.00198914	0.00188046	0.00202653	0.00264406	0.00229354	0.00293213	0.00126754	0.000895318	0	0	5.21277e-05	0.000101807	0.00020373	0.000253802	0.000110809	0.000131058	0.000191478	0.000230639	0.000411109	0.000689593	0.00102281	0.00133623	0.00143276	0.00180558	0.00169583	0.00241085	0.00159755	0.000742805
Chronic hepatitis B	Myanmar	0	0	3.24839e-06	1.8784e-05	6.99446e-06	1.5338e-05	3.07645e-05	5.80925e-05	9.60165e-05	0.000159857	0.000290878	0.000438239	0.000553085	0.000643875	0.000694142	0.000684231	0.000682235	0.000617933	0.000611315	0.000494995	0	0	2.83213e-06	1.61656e-05	7.07982e-06	1.37176e-05	2.73794e-05	4.38635e-05	7.18036e-05	0.000111719	0.000174874	0.000237862	0.000341416	0.000438519	0.000523627	0.000612481	0.00070845	0.000768125	0.000764004	0.000720774
Chronic hepatitis B	New Zealand	0	0	4.3401e-06	2.04299e-05	2.09125e-05	4.01444e-05	6.8693e-05	8.52035e-05	8.22517e-05	0.000139582	0.000194972	0.000234672	0.000256015	0.000230237	0.000255957	0.000283321	0.000308223	0.000379898	0.00026639	0.000111685	0	0	1.31362e-05	2.04803e-05	2.74066e-05	3.98134e-05	4.42662e-05	2.93277e-05	3.54755e-05	5.09771e-05	5.33493e-05	6.32924e-05	7.78935e-05	8.67534e-05	0.000138943	0.000169069	0.000185468	0.000280081	0.000144573	0.000126354
Chronic hepatitis B	Northern Mariana Islands	0	0	3.59269e-06	1.2665e-05	1.80693e-05	7.56902e-05	1.34224e-05	2.22657e-05	3.47041e-05	0.000241951	0.000141271	0.000543837	0.000284259	0.000966138	0.000176103	0.000709827	0.000196522	0.000641788	0.000364001	0.000328395	0	0	1.18103e-06	2.22924e-05	2.63725e-06	7.50453e-05	6.99882e-06	7.50781e-06	4.62853e-05	1.66077e-05	0.000239717	7.99506e-05	0.000217117	0.000193836	7.05961e-05	0.000304869	0.000160481	0.000253853	4.86441e-05	7.20621e-05
Chronic hepatitis B	Papua New Guinea	0	0	1.05268e-06	2.08794e-06	1.3648e-06	3.46042e-06	5.71116e-06	1.05624e-05	1.79565e-05	3.5025e-05	4.97214e-05	7.08465e-05	8.33037e-05	0.000107864	0.000114317	8.74166e-05	8.68513e-05	7.71629e-05	7.01922e-05	2.56165e-05	0	0	5.95548e-07	7.2491e-06	3.91131e-07	4.74245e-06	3.29217e-06	7.7153e-06	7.08855e-06	1.39045e-05	2.90986e-05	3.67245e-05	4.58014e-05	4.35277e-05	4.28498e-05	7.70047e-05	6.36524e-05	5.40497e-05	1.80942e-05	1.96586e-05
Chronic hepatitis B	Philippines	0	0	3.95039e-06	7.29982e-06	9.10733e-06	2.5203e-05	2.90055e-05	5.80437e-05	8.89107e-05	0.000142551	0.00019784	0.000265081	0.000314098	0.000353521	0.000355174	0.000376906	0.000351922	0.000267441	0.00024113	0.000174765	0	0	1.58424e-06	2.23311e-06	2.98279e-06	5.52204e-06	5.96999e-06	9.57615e-06	1.44361e-05	2.23319e-05	3.24311e-05	4.24414e-05	5.85766e-05	7.23659e-05	7.86746e-05	9.00383e-05	9.73133e-05	9.32134e-05	8.07789e-05	6.80179e-05
Chronic hepatitis B	South Korea	0	0	4.85103e-05	6.41936e-05	4.86388e-05	0.000128827	0.000231627	0.000734158	0.000427107	0.00101183	0.00161577	0.00240356	0.00282739	0.00284958	0.00373662	0.00551864	0.00709123	0.00951745	0.00692352	0.00814199	0	0	2.87267e-05	3.99958e-05	4.3825e-05	9.10535e-05	0.000144013	0.000264416	9.71433e-05	0.000167395	0.000235208	0.000364876	0.000496121	0.000659872	0.00103613	0.00166718	0.00196508	0.00282027	0.00212849	0.0023495
Chronic hepatitis B	Samoa	0	0	4.47775e-06	4.78182e-06	5.69615e-06	1.82637e-05	2.26748e-05	4.22974e-05	7.13421e-05	0.000160037	0.000240418	0.000365729	0.00044703	0.000540813	0.000482781	0.000478222	0.000599327	0.000600557	0.000684039	0.000400342	0	0	1.3346e-06	5.88537e-06	1.06005e-06	1.13647e-05	6.89102e-06	1.59071e-05	1.67036e-05	3.44579e-05	5.89697e-05	8.0489e-05	0.00010315	0.000122653	9.69637e-05	0.000179549	0.000169418	0.000169681	7.46699e-05	6.87773e-05
Chronic hepatitis B	Singapore	0	0	3.36491e-05	5.68635e-05	5.40502e-05	0.000145804	0.000101557	8.12806e-05	0.000104705	0.000283323	0.000551898	0.00103976	0.00157639	0.0023879	0.00282336	0.00422993	0.00419588	0.00480402	0.00292083	0.0023479	0	0	3.30262e-05	5.14356e-05	5.54711e-05	8.75897e-05	5.6684e-05	2.73884e-05	4.4143e-05	9.93704e-05	0.000225462	0.000303491	0.000537415	0.000736224	0.000875143	0.00162385	0.00161226	0.00178137	0.00109386	0.000754464
Chronic hepatitis B	Solomon Islands	0	0	4.68355e-06	8.70387e-06	7.72214e-06	3.44855e-05	3.91081e-05	3.93374e-05	6.80757e-05	0.00013386	0.000161311	0.000213911	0.000225316	0.000278757	0.000247021	0.000190631	0.000202724	0.000169492	0.00012975	5.1893e-05	0	0	1.5449e-06	1.24679e-05	9.2256e-07	2.07772e-05	1.17338e-05	1.53456e-05	1.52694e-05	3.0888e-05	4.83092e-05	5.93503e-05	6.6049e-05	6.83201e-05	5.23124e-05	0.000104185	7.69333e-05	5.78602e-05	1.29348e-05	1.26851e-05
Chronic hepatitis B	Taiwan (Province of China)	0	0	1.90814e-05	4.03034e-05	5.99373e-05	0.000105448	0.000184853	0.000338688	0.000124503	0.000205813	0.000336569	0.000458227	0.000569417	0.000706772	0.000549742	0.000814501	0.000630658	0.000707044	0.000568819	0.000303898	0	0	1.99102e-05	3.17339e-05	4.29596e-05	6.00086e-05	7.40678e-05	9.89825e-05	3.29762e-05	4.74128e-05	6.77688e-05	0.000103656	0.000158811	0.000254192	0.000255134	0.000387686	0.000328266	0.000323392	0.000240071	0.00014636
Chronic hepatitis B	Thailand	0	0	1.27238e-05	4.89644e-05	0.000101085	0.000230388	0.000102477	0.000173638	0.000247595	0.000349557	0.000547675	0.000704082	0.000784536	0.000812931	0.000832553	0.000910381	0.00101835	0.000960404	0.00109316	0.000962786	0	0	5.88463e-06	1.44547e-05	3.41856e-05	5.61005e-05	1.8936e-05	2.73587e-05	4.69854e-05	6.80145e-05	0.000111056	0.000157534	0.000207989	0.000290263	0.000340016	0.000420801	0.000499988	0.000537467	0.000440795	0.000365408
Chronic hepatitis B	East Timor	0	0	1.48232e-06	1.35783e-06	2.31094e-06	5.43048e-06	1.11748e-05	2.14867e-05	3.67868e-05	6.27981e-05	9.66046e-05	0.000138886	0.000179914	0.000241244	0.000232624	0.000200989	0.000238387	0.000260374	0.000208991	0.000185182	0	0	1.33273e-06	1.10804e-06	2.04586e-06	3.27139e-06	5.83642e-06	9.37947e-06	1.76613e-05	3.23047e-05	5.59747e-05	7.75029e-05	0.000114658	0.000176122	0.000181837	0.000156217	0.000183872	0.000232688	0.000138512	0.000108665
Chronic hepatitis B	Tonga	0	0	6.56511e-05	0.000144336	0.00012675	0.000284697	0.000553102	0.000203569	0.000349618	0.000629636	0.000795128	0.001099	0.0012827	0.00156401	0.00155255	0.00141534	0.0015661	0.00175353	0.00191058	0.000973358	0	0	2.30428e-05	0.000196855	1.30183e-05	0.000156837	0.00016602	6.4972e-05	5.68444e-05	0.000114617	0.000210548	0.000262931	0.000319411	0.000296883	0.000208804	0.000456187	0.000406392	0.000428503	0.000148199	0.000202724
Chronic hepatitis B	Vanuatu	0	0	2.66742e-06	4.75801e-06	4.75094e-06	2.14278e-05	3.06558e-05	3.85683e-05	5.85917e-05	0.000114678	0.000149751	0.00020135	0.000277138	0.000329072	0.00036499	0.000385344	0.000394814	0.00042059	0.000345187	0.000128333	0	0	9.71446e-07	9.41429e-06	7.14982e-07	1.64508e-05	1.07702e-05	1.90426e-05	1.61721e-05	3.00217e-05	5.12252e-05	6.21114e-05	8.50235e-05	8.15338e-05	8.19006e-05	0.000180057	0.000148591	0.000140549	2.91783e-05	2.38095e-05
Chronic hepatitis B	Vietnam	0	0	8.99861e-06	1.62809e-05	1.09244e-05	1.78362e-05	3.21088e-05	6.82454e-05	0.000132567	0.000264407	0.000455405	0.000657153	0.000736444	0.000649859	0.000556879	0.000495969	0.000568689	0.000702378	0.00061257	0.000560595	0	0	3.2708e-06	5.61982e-06	4.18552e-06	5.48526e-06	9.78994e-06	1.70457e-05	2.79486e-05	4.78446e-05	8.15118e-05	0.000133165	0.000192594	0.000228956	0.000242968	0.000253521	0.000258054	0.000248355	0.000200593	0.000160398
Chronic hepatitis C	American Samoa	0	0	6.27601e-08	1.7596e-07	4.15463e-07	1.86781e-06	3.81298e-06	1.1683e-05	2.74167e-05	6.98064e-05	0.000127835	0.000215766	0.000341541	0.000511816	0.00054061	0.000485232	0.000596116	0.000631598	0.000642827	0.000292383	0	0	8.88213e-08	1.37933e-06	2.23982e-07	5.82259e-06	6.44563e-06	2.71352e-05	3.32208e-05	8.15057e-05	0.000201739	0.000312767	0.000474847	0.000507267	0.000472585	0.00116956	0.00122647	0.0013758	0.000457044	0.000632911
Chronic hepatitis C	Australia	0	0	1.81736e-07	4.85398e-07	9.97217e-07	2.75796e-06	8.93629e-06	2.83002e-05	5.79223e-05	0.000170511	0.000392535	0.000689524	0.000835263	0.000592023	0.000663148	0.000777336	0.000908544	0.00124782	0.00145265	0.0257162	0	0	2.37875e-07	5.78599e-07	2.0517e-06	4.62011e-06	9.50567e-06	2.54613e-05	5.67624e-05	0.000122009	0.000205671	0.000363628	0.000438	0.000385718	0.00049865	0.000596469	0.000657121	0.000842851	0.000837754	0.00107936
Chronic hepatitis C	Brunei Darussalam	0	0	3.54101e-07	6.16872e-07	1.43679e-06	6.92934e-06	1.81559e-05	6.6411e-05	0.000170567	0.000443386	0.00088103	0.00147526	0.00189378	0.00210422	0.00212114	0.00233503	0.00257586	0.00122872	0.00226579	0.00510504	0	0	1.24391e-06	1.27159e-06	5.72251e-06	6.62997e-06	2.02736e-05	7.87549e-05	0.000121708	0.000302869	0.000503808	0.000904175	0.00131043	0.00200997	0.00200884	0.00322324	0.00292142	0.00292716	0.00241545	0.00768814
Chronic hepatitis C	Cambodia	0	0	1.58757e-08	4.84407e-08	1.28459e-07	3.85928e-07	1.16044e-06	3.46025e-06	8.59009e-06	1.99973e-05	4.87826e-05	7.67432e-05	0.000123331	0.000164668	0.000216408	0.000272733	0.000363092	0.000442982	0.000451104	0.000452842	0	0	3.70893e-08	9.70642e-08	3.0873e-07	7.19049e-07	2.09891e-06	5.35369e-06	1.22043e-05	2.63182e-05	5.79881e-05	9.59124e-05	0.000166793	0.000254864	0.000331284	0.000450879	0.000582874	0.000703142	0.000629651	0.000553935
Chronic hepatitis C	China	0	0	1.1082e-07	1.95648e-07	7.70829e-07	3.64382e-06	1.39398e-05	4.18725e-05	9.66622e-05	0.000169839	0.000267733	0.000352948	0.000557238	0.000736021	0.000871348	0.00100496	0.00137754	0.00202842	0.00220065	0.00171469	0	0	2.33686e-07	2.77846e-07	1.16078e-06	3.64763e-06	9.59183e-06	2.34485e-05	5.17275e-05	0.000108034	0.000199873	0.000307168	0.000555228	0.000844307	0.00108198	0.00130031	0.00179117	0.00214166	0.00178993	0.00115451
Chronic hepatitis C	North Korea	0	0	4.18517e-08	1.24587e-07	4.59284e-07	1.50084e-06	4.85688e-06	1.56552e-05	3.45843e-05	8.47064e-05	0.000143918	0.00022281	0.000348692	0.000388623	0.000538126	0.000566306	0.000614141	0.000592758	0.00059966	0.000689636	0	0	7.73801e-08	1.45853e-07	5.87729e-07	1.74901e-06	4.50204e-06	1.2668e-05	2.5897e-05	6.72465e-05	0.000116267	0.000203238	0.000327467	0.000399485	0.000632777	0.000702967	0.000773798	0.000831414	0.000843199	0.000872334
Chronic hepatitis C	Fiji	0	0	1.13736e-07	1.40728e-07	2.21023e-07	9.01957e-07	2.33224e-06	8.38935e-06	1.99276e-05	5.8629e-05	0.00011226	0.00020396	0.000308012	0.000448006	0.000523326	0.000496882	0.00057242	0.000886104	0.00132506	0.00032783	0	0	1.18488e-07	1.1369e-06	1.27047e-07	3.0266e-06	4.21643e-06	1.79135e-05	2.06196e-05	5.49832e-05	0.00014092	0.000229274	0.00035273	0.000369318	0.000325762	0.00074146	0.000644662	0.000760794	0.000191455	0.000367988
Chronic hepatitis C	Guam	0	0	1.38549e-07	2.18673e-07	3.75663e-07	1.74425e-06	5.81657e-06	2.16454e-05	3.6841e-05	8.8801e-05	0.000193334	0.000327288	0.000396599	0.000539379	0.000578708	0.000436558	0.000653646	0.000597164	0.000531938	0.000102396	0	0	4.19506e-08	7.12671e-07	7.55968e-08	1.95216e-06	2.67589e-06	1.31231e-05	1.74387e-05	4.79808e-05	0.000111912	0.000168176	0.000234681	0.000271333	0.000242193	0.000535123	0.000560326	0.000491358	0.000104451	8.03367e-05
Chronic hepatitis C	Indonesia	0	0	6.95862e-08	2.00715e-07	4.59004e-07	1.15745e-06	3.61604e-06	1.1936e-05	2.80753e-05	5.80501e-05	0.000112389	0.00018953	0.000274378	0.000348071	0.000418585	0.000528552	0.00065086	0.000684339	0.000607607	0.000514251	0	0	8.09911e-08	1.96758e-07	5.15619e-07	1.14499e-06	3.37976e-06	9.17911e-06	2.10368e-05	4.011e-05	7.61404e-05	0.000121892	0.000194531	0.000266801	0.000366643	0.000527727	0.000683488	0.000758449	0.000603207	0.0004351
Chronic hepatitis C	Japan	0	0	6.2684e-06	1.00172e-05	2.40183e-05	4.633e-05	0.000114836	0.000326276	0.000830256	0.00163141	0.00312704	0.00573978	0.00888142	0.0123554	0.0128492	0.0192025	0.0249846	0.0480286	0.0519673	0.386246	0	0	6.32965e-06	7.403e-06	1.73423e-05	3.68315e-05	8.2339e-05	0.000197017	0.00038392	0.000676878	0.00106568	0.00157442	0.00241733	0.00396927	0.00450115	0.00801038	0.0101452	0.0184999	0.0142875	0.0155652
Chronic hepatitis C	Kiribati	0	0	5.0846e-08	9.15214e-08	1.43946e-07	6.70863e-07	1.93832e-06	6.71587e-06	1.40922e-05	3.52709e-05	6.60419e-05	0.000119226	0.000167275	0.000221383	0.000260269	0.000255662	0.000260234	0.000253761	0.000208394	6.65047e-05	0	0	1.13388e-07	1.35514e-06	1.58225e-07	4.24877e-06	5.51245e-06	2.17046e-05	2.58847e-05	6.30057e-05	0.000157922	0.000260803	0.000371779	0.000420999	0.00039198	0.000992327	0.000805597	0.000744812	0.000175524	0.000148554
Chronic hepatitis C	Laos	0	0	7.03018e-08	1.58327e-07	3.68065e-07	1.07207e-06	3.14283e-06	8.94599e-06	2.10412e-05	4.55183e-05	9.11936e-05	0.000172549	0.000259018	0.000348136	0.00043001	0.000544424	0.000643236	0.00065058	0.0005898	0.000486327	0	0	8.20535e-08	1.85017e-07	5.38791e-07	1.20161e-06	3.17162e-06	7.4917e-06	1.69688e-05	3.53445e-05	7.28142e-05	0.000126289	0.000195841	0.000323969	0.000344432	0.000528639	0.000593625	0.000593702	0.000509406	0.000388512
Chronic hepatitis C	Malaysia	0	0	2.6052e-08	6.46228e-08	1.36506e-07	3.72758e-07	1.23222e-06	4.13719e-06	1.18202e-05	2.81768e-05	6.15183e-05	0.000127496	0.00019419	0.000229858	0.000311076	0.000338015	0.000606225	0.000411971	0.000433898	0.000167416	0	0	2.13771e-08	4.24233e-08	1.28335e-07	3.00681e-07	9.57019e-07	2.4292e-06	6.50709e-06	1.52023e-05	3.55236e-05	6.7607e-05	0.000113675	0.000166123	0.000184032	0.000203356	0.000403627	0.000373741	0.000394744	0.000149065
Chronic hepatitis C	Marshall Islands	0	0	3.00709e-08	5.83795e-08	8.83728e-08	4.2246e-07	1.40555e-06	5.02449e-06	1.09354e-05	2.91436e-05	4.88813e-05	8.75289e-05	0.000130852	0.000197946	0.000207441	0.00018808	0.000239909	0.000277295	0.000274309	9.47033e-05	0	0	5.09197e-08	5.30577e-07	7.94654e-08	2.13382e-06	3.12432e-06	1.29918e-05	1.53894e-05	4.07668e-05	9.23758e-05	0.000146655	0.000209305	0.000247993	0.000224481	0.000515439	0.000497102	0.000570114	0.000159104	0.000160054
Chronic hepatitis C	Federated States of Micronesia	0	0	3.81712e-08	8.94357e-08	1.52087e-07	7.42635e-07	2.2888e-06	7.5371e-06	1.80917e-05	4.75687e-05	7.76993e-05	0.000146583	0.000209861	0.000299251	0.000327072	0.000275161	0.000316953	0.000343577	0.000291273	0.000101484	0	0	4.94488e-08	5.98263e-07	8.65979e-08	2.0841e-06	3.12478e-06	1.35417e-05	1.80301e-05	4.85682e-05	0.000106779	0.000176627	0.000246543	0.000287613	0.000267542	0.000585703	0.000545082	0.000550258	0.000140126	0.000120039
Chronic hepatitis C	Mongolia	0	0	3.20662e-07	6.44243e-07	1.36891e-06	3.65247e-06	9.18537e-06	2.61296e-05	8.41668e-05	0.000281597	0.000691527	0.00129129	0.00190331	0.00227483	0.00292403	0.00453508	0.00480203	0.00695398	0.155233	0.309346	0	0	3.55015e-07	9.29539e-07	3.40536e-06	6.42785e-06	1.71215e-05	4.18729e-05	9.07593e-05	0.000159374	0.000392675	0.000870087	0.001643	0.00275616	0.00358146	0.00553127	0.00595819	0.0084016	0.0100636	0.238154
Chronic hepatitis C	Myanmar	0	0	2.74526e-08	6.48169e-08	1.53637e-07	4.35665e-07	1.277e-06	3.73512e-06	8.89436e-06	1.98417e-05	4.53332e-05	8.41134e-05	0.000129992	0.00018157	0.00023063	0.000260199	0.00030354	0.000278127	0.000251959	0.000176957	0	0	7.509e-08	1.72108e-07	4.65341e-07	1.11935e-06	3.01497e-06	6.66349e-06	1.43407e-05	2.82374e-05	5.51608e-05	8.95478e-05	0.000151922	0.000225071	0.000293737	0.000366565	0.000430078	0.000417522	0.000348762	0.000261805
Chronic hepatitis C	New Zealand	0	0	5.01335e-07	2.94059e-06	3.69828e-06	8.60918e-06	3.5926e-05	9.40013e-05	0.000196574	0.000443117	0.000768067	0.00112376	0.00137373	0.00124586	0.00138666	0.00153119	0.00171194	0.00208917	0.00138835	0.000552203	0	0	1.85507e-06	3.66055e-06	6.08417e-06	1.05475e-05	3.01501e-05	4.52383e-05	0.000125921	0.000246358	0.000323764	0.000454222	0.000604839	0.000658933	0.00103264	0.00123752	0.00136532	0.00200753	0.00097543	0.00079626
Chronic hepatitis C	Northern Mariana Islands	0	0	2.67138e-08	1.29655e-07	1.62066e-07	8.90797e-07	1.15819e-06	4.34926e-06	9.75182e-06	9.29457e-05	7.41651e-05	0.000391461	0.000266148	0.00108997	0.00023192	0.0010408	0.000324403	0.00105527	0.000540998	0.000412486	0	0	2.44044e-08	6.40478e-07	6.88882e-08	2.50957e-06	1.67873e-06	4.06108e-06	3.62282e-05	1.8176e-05	0.000356444	0.000158076	0.000532548	0.000556395	0.000233738	0.00112132	0.000672099	0.00113704	0.000215498	0.000303603
Chronic hepatitis C	Papua New Guinea	0	0	3.39931e-08	4.68994e-08	5.90876e-08	2.6377e-07	7.938e-07	2.48798e-06	6.09389e-06	1.59284e-05	3.04887e-05	5.83534e-05	8.93182e-05	0.000137066	0.000173124	0.000148432	0.000171177	0.000162111	0.000152383	5.52082e-05	0	0	3.40198e-08	3.05189e-07	3.32658e-08	7.54939e-07	9.69067e-07	3.97278e-06	5.31417e-06	1.4075e-05	3.97159e-05	6.49124e-05	9.98726e-05	0.000108139	0.000119801	0.000238419	0.000228887	0.000212561	7.48475e-05	8.44679e-05
Chronic hepatitis C	Philippines	0	0	6.93702e-08	1.3522e-07	3.73564e-07	1.24985e-06	3.76283e-06	1.18865e-05	2.56842e-05	5.60989e-05	0.000101447	0.000174806	0.000262607	0.000360735	0.000439912	0.000557692	0.000619283	0.000513355	0.000478701	0.000346148	0	0	8.5502e-08	1.35225e-07	4.52224e-07	1.11068e-06	3.22008e-06	8.20722e-06	1.73076e-05	3.54462e-05	6.52839e-05	0.000105415	0.000175086	0.000251915	0.000320794	0.00042834	0.000541226	0.000575422	0.000541038	0.00047874
Chronic hepatitis C	South Korea	0	0	1.90964e-07	3.53339e-07	7.37117e-07	2.35867e-06	8.60723e-06	4.66059e-05	0.00011176	0.000306956	0.000552653	0.000953625	0.00114368	0.00101321	0.00121282	0.0016746	0.00229126	0.00317598	0.00221526	0.00240915	0	0	9.25777e-07	1.7503e-06	3.89633e-06	7.4935e-06	2.21638e-05	7.27284e-05	0.000117993	0.000258819	0.000426882	0.000703246	0.000896779	0.00100585	0.00135076	0.00195526	0.00243895	0.00362151	0.00251586	0.00235223
Chronic hepatitis C	Samoa	0	0	4.40095e-08	7.23877e-08	1.117e-07	4.33237e-07	1.26135e-06	4.24517e-06	1.04964e-05	3.21884e-05	6.59408e-05	0.000137698	0.00021533	0.000306484	0.00031428	0.000339785	0.000472721	0.000473909	0.000496798	0.000252682	0	0	5.1317e-08	3.51245e-07	8.44087e-08	1.13165e-06	1.59792e-06	6.54184e-06	1.00471e-05	2.84689e-05	6.56997e-05	0.00011781	0.000186503	0.000257472	0.000230929	0.000473563	0.000515381	0.000550826	0.000242014	0.000214074
Chronic hepatitis C	Singapore	0	0	1.1116e-07	2.02404e-07	3.59605e-07	1.60735e-06	3.60707e-06	1.60159e-05	2.85336e-05	9.54551e-05	0.000218757	0.000480905	0.000731302	0.000975816	0.00103178	0.00139629	0.00145591	0.00177406	0.00108696	0.000863207	0	0	3.29335e-07	5.32226e-07	8.48359e-07	1.71352e-06	3.31509e-06	9.21332e-06	2.13954e-05	6.5707e-05	0.00018816	0.000288956	0.00051893	0.000618716	0.00065461	0.00111856	0.00119881	0.0014933	0.000977686	0.000697986
Chronic hepatitis C	Solomon Islands	0	0	5.28477e-08	1.01827e-07	1.53019e-07	7.62023e-07	2.34374e-06	8.17279e-06	2.03256e-05	5.37209e-05	8.58267e-05	0.000151928	0.000202279	0.000292245	0.000298682	0.000251978	0.000301419	0.000261141	0.000196627	7.50324e-05	0	0	4.9508e-08	4.32291e-07	5.82903e-08	1.4859e-06	2.29746e-06	1.0453e-05	1.5174e-05	4.16078e-05	8.67196e-05	0.000136603	0.000184375	0.000217738	0.000186596	0.000407437	0.000342728	0.00027691	6.25589e-05	6.12552e-05
Chronic hepatitis C	Taiwan (Province of China)	0	0	6.82985e-08	1.7278e-07	4.75292e-07	1.39509e-06	5.21904e-06	2.49326e-05	5.97222e-05	0.000140812	0.000325404	0.00062656	0.00106565	0.00167184	0.00158383	0.00268928	0.00246794	0.00304654	0.00251718	0.00132358	0	0	1.7667e-07	3.41137e-07	1.08884e-06	3.03224e-06	8.04219e-06	2.55329e-05	4.98755e-05	9.18054e-05	0.000167465	0.000321764	0.000605464	0.00114967	0.00134968	0.00239024	0.00239869	0.00261397	0.00201086	0.001211
Chronic hepatitis C	Thailand	0	0	7.02881e-08	2.23463e-07	5.38234e-07	1.7744e-06	6.82128e-06	1.82765e-05	3.8774e-05	7.63892e-05	0.000155552	0.000250956	0.000346479	0.000430745	0.000523484	0.000656004	0.000862752	0.000871068	0.00098752	0.000826504	0	0	8.0506e-08	1.64035e-07	5.07507e-07	1.2686e-06	3.76352e-06	8.42488e-06	2.04654e-05	3.90743e-05	7.95337e-05	0.000134769	0.000209465	0.000331984	0.000436256	0.000603827	0.000824982	0.000972517	0.000814676	0.000676627
Chronic hepatitis C	East Timor	0	0	2.28147e-08	5.38156e-08	1.17813e-07	3.25186e-07	9.31787e-07	2.73904e-06	6.61278e-06	1.51947e-05	3.06091e-05	5.4979e-05	8.94512e-05	0.000144833	0.00016728	0.000165176	0.000229791	0.000261789	0.000202978	0.000165817	0	0	4.50818e-08	9.89672e-08	2.7152e-07	5.56369e-07	1.43428e-06	3.45236e-06	9.03479e-06	2.14648e-05	4.62855e-05	7.76628e-05	0.000135584	0.00023776	0.000278242	0.000266131	0.00035913	0.000485955	0.000291312	0.000219104
Chronic hepatitis C	Tonga	0	0	1.57991e-07	3.78376e-07	5.80999e-07	2.89014e-06	9.18417e-06	3.64017e-05	9.08323e-05	0.00022406	0.000375884	0.000698157	0.00102195	0.00145582	0.00164904	0.00160759	0.00191594	0.0021333	0.00216816	0.000979974	0	0	1.18367e-07	1.12917e-06	1.41343e-07	3.77253e-06	6.73467e-06	2.86148e-05	3.677e-05	0.000103262	0.000259559	0.000424091	0.000647437	0.000707809	0.000574856	0.00140754	0.00146203	0.00166306	0.000584815	0.000789837
Chronic hepatitis C	Vanuatu	0	0	3.19762e-08	5.83246e-08	9.59374e-08	4.97334e-07	1.5444e-06	4.89343e-06	1.07667e-05	2.85502e-05	5.01787e-05	9.0985e-05	0.000160135	0.000224562	0.000286105	0.0003321	0.000377956	0.000403238	0.000307562	0.00010076	0	0	3.8646e-08	3.87287e-07	5.00957e-08	1.30957e-06	1.83802e-06	8.22506e-06	1.02154e-05	2.63031e-05	6.08381e-05	9.56139e-05	0.000161611	0.000179378	0.000204933	0.000503017	0.000480129	0.000494272	0.000105207	8.38703e-05
Chronic hepatitis C	Vietnam	0	0	1.38796e-07	3.42426e-07	7.13977e-07	1.87785e-06	4.71029e-06	1.52989e-05	4.26609e-05	0.000117748	0.000271587	0.000518291	0.000754142	0.000825522	0.000864104	0.000906023	0.00123933	0.0016397	0.00140845	0.00121709	0	0	6.14378e-08	1.4845e-07	3.84191e-07	8.72953e-07	2.21772e-06	5.86429e-06	1.32815e-05	2.98328e-05	6.34178e-05	0.000127562	0.000227289	0.000320679	0.000398695	0.000472678	0.000565506	0.000602082	0.000502148	0.000398894
MASLD	American Samoa	-	-	-	5.20391e-07	4.10276e-07	7.54135e-07	7.70871e-07	1.45128e-06	2.39863e-06	4.9254e-06	7.67714e-06	1.13687e-05	1.65463e-05	2.34032e-05	2.34545e-05	2.05163e-05	2.48803e-05	2.89378e-05	3.33256e-05	1.6781e-05	-	-	-	7.25074e-06	2.64265e-07	2.31661e-06	1.2691e-06	3.29232e-06	2.77284e-06	5.11946e-06	1.03864e-05	1.36184e-05	1.83362e-05	1.76283e-05	1.54616e-05	3.87569e-05	4.29901e-05	5.57288e-05	2.18352e-05	3.38291e-05
MASLD	Australia	-	-	-	1.37603e-06	6.95479e-07	7.31163e-07	1.12447e-06	1.73142e-06	2.34207e-06	5.95308e-06	1.14972e-05	2.1274e-05	2.80839e-05	2.95316e-05	3.62448e-05	4.50305e-05	5.47262e-05	7.88783e-05	7.43986e-05	5.62283e-05	-	-	-	2.59802e-06	2.04958e-06	1.69326e-06	1.79937e-06	2.92215e-06	4.84637e-06	8.46963e-06	1.2019e-05	2.0622e-05	2.69989e-05	2.72183e-05	3.71555e-05	4.19347e-05	4.94205e-05	7.30755e-05	7.9922e-05	7.3514e-05
MASLD	Brunei Darussalam	-	-	-	1.23793e-07	7.7285e-08	1.64432e-07	2.45745e-07	6.73534e-07	1.41762e-06	3.32025e-06	6.60386e-06	1.1964e-05	1.78304e-05	2.30027e-05	2.60171e-05	3.28817e-05	3.92026e-05	1.98284e-05	3.66712e-05	7.52339e-05	-	-	-	4.79348e-07	5.5997e-07	2.69731e-07	5.00526e-07	1.65773e-06	2.24656e-06	5.2155e-06	8.78749e-06	1.69794e-05	2.86315e-05	4.92139e-05	5.29181e-05	9.27989e-05	8.39493e-05	8.08281e-05	6.77929e-05	0.000205931
MASLD	Cambodia	-	-	-	5.82647e-07	4.36336e-07	4.8619e-07	7.3167e-07	1.33051e-06	2.19441e-06	3.85976e-06	7.96497e-06	1.11623e-05	1.61693e-05	1.92061e-05	2.21799e-05	2.49674e-05	2.95662e-05	3.75732e-05	4.23782e-05	4.40761e-05	-	-	-	1.74397e-06	1.18826e-06	9.72199e-07	1.37992e-06	2.1466e-06	3.11046e-06	4.99635e-06	8.62212e-06	1.18134e-05	1.70804e-05	2.22963e-05	2.51662e-05	3.22316e-05	4.29679e-05	5.97464e-05	6.00243e-05	5.41782e-05
MASLD	China	-	-	-	4.10525e-07	4.01881e-07	7.54518e-07	1.3949e-06	2.52033e-06	4.2476e-06	6.24491e-06	8.70709e-06	1.04088e-05	1.51767e-05	1.8922e-05	2.15244e-05	2.43243e-05	3.31142e-05	5.51593e-05	6.9507e-05	5.18295e-05	-	-	-	8.61126e-07	6.7486e-07	6.61032e-07	8.36473e-07	1.23142e-06	1.92059e-06	3.13974e-06	4.76049e-06	6.16267e-06	9.64792e-06	1.29073e-05	1.54412e-05	1.88717e-05	2.85205e-05	4.02068e-05	3.96804e-05	2.60999e-05
MASLD	North Korea	-	-	-	4.38641e-07	4.76898e-07	5.91803e-07	9.2217e-07	1.80327e-06	2.76921e-06	5.36018e-06	7.5014e-06	1.00836e-05	1.42981e-05	1.42433e-05	1.74076e-05	1.69483e-05	1.72152e-05	1.82569e-05	2.12003e-05	2.62872e-05	-	-	-	1.06759e-06	8.84572e-07	8.31094e-07	1.03989e-06	1.79493e-06	2.47363e-06	4.71667e-06	6.29549e-06	8.93069e-06	1.24235e-05	1.24732e-05	1.70406e-05	1.79591e-05	2.08089e-05	2.61656e-05	3.07717e-05	3.25676e-05
MASLD	Fiji	-	-	-	3.85692e-07	1.65993e-07	2.72506e-07	3.50553e-07	7.68388e-07	1.3099e-06	3.11138e-06	5.22761e-06	8.5045e-06	1.1971e-05	1.66404e-05	1.88678e-05	1.77181e-05	2.07439e-05	3.58141e-05	6.10169e-05	1.61192e-05	-	-	-	6.32084e-06	1.13519e-07	8.91817e-07	6.22021e-07	1.64916e-06	1.31743e-06	2.70492e-06	5.77878e-06	8.13815e-06	1.11716e-05	1.03696e-05	8.56674e-06	1.98665e-05	1.87795e-05	2.64414e-05	8.0755e-06	1.71576e-05
MASLD	Guam	-	-	-	7.28636e-07	4.16386e-07	7.87621e-07	1.30191e-06	2.95952e-06	3.6408e-06	6.80936e-06	1.24391e-05	1.84235e-05	2.04018e-05	2.57571e-05	2.64543e-05	1.86452e-05	2.73906e-05	2.71762e-05	2.72961e-05	5.75387e-06	-	-	-	3.68899e-06	9.65162e-08	8.94568e-07	5.9286e-07	1.70904e-06	1.55279e-06	3.01412e-06	5.52044e-06	6.74196e-06	8.16569e-06	8.37696e-06	6.9196e-06	1.48622e-05	1.66593e-05	1.74358e-05	4.52044e-06	3.98923e-06
MASLD	Indonesia	-	-	-	7.80784e-07	4.6768e-07	4.57939e-07	6.90635e-07	1.34737e-06	2.18009e-06	3.56815e-06	6.05619e-06	9.17684e-06	1.20409e-05	1.38921e-05	1.53434e-05	1.78831e-05	2.10204e-05	2.37399e-05	2.33445e-05	2.05711e-05	-	-	-	1.28317e-06	6.22037e-07	4.57337e-07	6.475e-07	1.05383e-06	1.64714e-06	2.40258e-06	3.85846e-06	5.34807e-06	7.46592e-06	9.10499e-06	1.15605e-05	1.61256e-05	2.26003e-05	2.99144e-05	2.73784e-05	2.04088e-05
MASLD	Japan	-	-	-	3.25283e-07	2.27674e-07	1.80935e-07	2.55223e-07	5.49897e-07	1.19335e-06	2.26938e-06	4.47132e-06	8.73576e-06	1.50525e-05	2.41258e-05	2.72414e-05	4.44185e-05	5.72247e-05	0.000104549	7.52874e-05	3.54269e-05	-	-	-	7.69923e-07	7.44704e-07	6.42669e-07	8.4351e-07	1.49367e-06	2.50126e-06	3.85943e-06	5.73869e-06	8.36056e-06	1.30891e-05	2.3109e-05	2.87638e-05	5.43348e-05	6.82872e-05	0.000129537	9.5508e-05	7.88146e-05
MASLD	Kiribati	-	-	-	4.8223e-07	2.20222e-07	4.05433e-07	5.7098e-07	1.1686e-06	1.66945e-06	3.21114e-06	5.04916e-06	7.70681e-06	9.86356e-06	1.20901e-05	1.32406e-05	1.22682e-05	1.20764e-05	1.28329e-05	1.18009e-05	4.00049e-06	-	-	-	1.23905e-05	2.65735e-07	2.36951e-06	1.48036e-06	3.52862e-06	2.81306e-06	5.11629e-06	1.04563e-05	1.43887e-05	1.79597e-05	1.8158e-05	1.55331e-05	3.8464e-05	3.30216e-05	3.55238e-05	9.83465e-06	8.85138e-06
MASLD	Laos	-	-	-	9.34021e-07	6.50458e-07	7.41229e-07	1.1109e-06	1.94769e-06	3.09891e-06	5.19927e-06	9.01704e-06	1.53863e-05	2.0755e-05	2.55085e-05	2.86181e-05	3.35478e-05	3.58337e-05	3.96891e-05	4.08963e-05	3.60722e-05	-	-	-	1.90202e-06	1.26026e-06	9.40918e-07	1.22755e-06	1.83566e-06	2.78742e-06	4.27633e-06	6.94367e-06	1.03561e-05	1.37595e-05	1.93332e-05	1.79625e-05	2.74605e-05	3.09304e-05	3.67483e-05	3.68148e-05	2.96091e-05
MASLD	Malaysia	-	-	-	4.10384e-07	2.42154e-07	2.50565e-07	4.08046e-07	8.4184e-07	1.66225e-06	3.17534e-06	5.96601e-06	1.13509e-05	1.64634e-05	1.88426e-05	2.4384e-05	2.57819e-05	4.49468e-05	3.29418e-05	3.94094e-05	1.65933e-05	-	-	-	6.70677e-07	3.71191e-07	2.84025e-07	4.50904e-07	7.22784e-07	1.31668e-06	2.29684e-06	4.45875e-06	7.52681e-06	1.13335e-05	1.50821e-05	1.56213e-05	1.73083e-05	3.5509e-05	3.67889e-05	4.47373e-05	1.74753e-05
MASLD	Marshall Islands	-	-	-	2.68327e-07	1.34959e-07	2.59274e-07	4.1375e-07	8.8988e-07	1.33802e-06	2.79532e-06	3.93246e-06	6.02315e-06	8.1139e-06	1.13778e-05	1.09544e-05	9.19456e-06	1.12283e-05	1.41625e-05	1.58193e-05	5.76152e-06	-	-	-	4.50686e-06	1.53272e-07	1.37337e-06	9.52357e-07	2.3618e-06	1.85266e-06	3.62031e-06	6.45381e-06	8.39058e-06	1.0124e-05	1.0324e-05	8.54575e-06	1.91832e-05	1.94866e-05	2.61261e-05	8.59268e-06	9.38336e-06
MASLD	Federated States of Micronesia	-	-	-	4.62659e-07	2.56355e-07	4.98554e-07	7.48506e-07	1.47664e-06	2.4724e-06	5.06609e-06	6.93527e-06	1.12023e-05	1.43305e-05	1.87005e-05	1.87632e-05	1.47545e-05	1.61907e-05	1.89662e-05	1.79847e-05	6.5823e-06	-	-	-	5.19894e-06	1.72395e-07	1.35975e-06	9.7916e-07	2.56675e-06	2.2831e-06	4.50726e-06	7.80371e-06	1.0486e-05	1.26244e-05	1.27157e-05	1.08931e-05	2.33337e-05	2.25751e-05	2.67567e-05	7.91819e-06	7.29545e-06
MASLD	Mongolia	-	-	-	5.35313e-06	3.00148e-06	2.97632e-06	3.68842e-06	6.09061e-06	1.31279e-05	3.26225e-05	6.68809e-05	0.000107056	0.000132045	0.000131167	0.000155327	0.000228895	0.000232658	0.000358398	0.000167203	0.000105617	-	-	-	1.08241e-05	9.75654e-06	6.44218e-06	8.12092e-06	1.15598e-05	1.71013e-05	2.26608e-05	4.63511e-05	8.72509e-05	0.000142844	0.000207312	0.000252079	0.000362977	0.000417711	0.000733198	0.000537354	0.000218975
MASLD	Myanmar	-	-	-	3.13999e-07	2.29726e-07	2.50701e-07	3.61737e-07	6.41099e-07	1.02748e-06	1.71314e-06	3.25864e-06	5.27217e-06	7.41093e-06	9.39208e-06	1.07566e-05	1.1151e-05	1.2544e-05	1.23581e-05	1.27375e-05	9.60565e-06	-	-	-	1.06953e-06	5.82097e-07	4.53168e-07	6.03661e-07	8.42599e-07	1.22293e-06	1.80898e-06	2.95175e-06	4.20935e-06	6.25387e-06	8.19627e-06	9.82561e-06	1.2038e-05	1.58696e-05	1.95185e-05	1.99619e-05	1.67182e-05
MASLD	New Zealand	-	-	-	2.60898e-06	7.56349e-07	6.8268e-07	1.40487e-06	2.33872e-06	3.6371e-06	7.03551e-06	1.20429e-05	1.75753e-05	2.20513e-05	2.11408e-05	2.52258e-05	3.06841e-05	3.88655e-05	5.84381e-05	4.72894e-05	2.11532e-05	-	-	-	9.62354e-06	3.79015e-06	2.27429e-06	3.12711e-06	3.11715e-06	6.72632e-06	1.08978e-05	1.32169e-05	1.78247e-05	2.39241e-05	2.68352e-05	4.23396e-05	5.23956e-05	6.03626e-05	0.00010847	6.56537e-05	6.28893e-05
MASLD	Northern Mariana Islands	-	-	-	4.54659e-07	1.91882e-07	4.31913e-07	2.77791e-07	6.34997e-07	1.00682e-06	7.61688e-06	5.15157e-06	2.37646e-05	1.48873e-05	5.75652e-05	1.16671e-05	5.0575e-05	1.52781e-05	5.46738e-05	3.12182e-05	2.57418e-05	-	-	-	3.54443e-06	8.88773e-08	1.11361e-06	3.62102e-07	5.35005e-07	3.28999e-06	1.24147e-06	1.9653e-05	7.14688e-06	2.11035e-05	1.94808e-05	7.69892e-06	3.74895e-05	2.41771e-05	4.76065e-05	1.07911e-05	1.67535e-05
MASLD	Papua New Guinea	-	-	-	2.32978e-07	9.17003e-08	1.61019e-07	2.32372e-07	4.42028e-07	7.25476e-07	1.49141e-06	2.38462e-06	3.98448e-06	5.44994e-06	7.69642e-06	8.84129e-06	7.04207e-06	7.79553e-06	8.20745e-06	8.89151e-06	3.58395e-06	-	-	-	3.63822e-06	9.22855e-08	6.666e-07	4.01321e-07	9.71774e-07	8.45085e-07	1.619e-06	3.5705e-06	4.62361e-06	6.04383e-06	5.6712e-06	5.66055e-06	1.09944e-05	1.1081e-05	1.21049e-05	4.97435e-06	5.9715e-06
MASLD	Philippines	-	-	-	8.73043e-07	6.7063e-07	8.77636e-07	1.27046e-06	2.3319e-06	3.44295e-06	5.92333e-06	9.31864e-06	1.45167e-05	1.96685e-05	2.42178e-05	2.71256e-05	3.13542e-05	3.25326e-05	2.9369e-05	3.13653e-05	2.46284e-05	-	-	-	1.34872e-06	8.01077e-07	6.55096e-07	9.17894e-07	1.4051e-06	2.0155e-06	3.14782e-06	4.91511e-06	7.20481e-06	1.03537e-05	1.29462e-05	1.5057e-05	1.94712e-05	2.71584e-05	3.46065e-05	3.85906e-05	3.63348e-05
MASLD	South Korea	-	-	-	2.45622e-07	1.51598e-07	2.24904e-07	4.8232e-07	1.95638e-06	3.92621e-06	9.99126e-06	1.81903e-05	3.28856e-05	4.50062e-05	4.59441e-05	6.15003e-05	9.782e-05	0.00014533	0.000219012	0.000158298	0.000163825	-	-	-	1.76717e-06	1.18475e-06	9.73247e-07	1.72115e-06	4.54369e-06	6.36603e-06	1.23656e-05	2.0188e-05	3.54001e-05	5.19899e-05	6.68263e-05	9.97141e-05	0.000160258	0.000198414	0.000287301	0.000205356	0.000190628
MASLD	Samoa	-	-	-	4.11451e-07	2.02424e-07	3.12708e-07	4.44673e-07	8.94389e-07	1.52198e-06	3.68211e-06	6.25692e-06	1.11368e-05	1.58094e-05	2.09829e-05	2.01926e-05	2.04578e-05	2.71091e-05	2.94219e-05	3.50208e-05	1.92364e-05	-	-	-	2.98335e-06	1.6608e-07	7.1905e-07	4.82448e-07	1.18634e-06	1.22556e-06	2.56369e-06	4.66232e-06	6.78018e-06	9.15185e-06	1.09351e-05	9.13479e-06	1.82936e-05	2.08591e-05	2.62283e-05	1.36907e-05	1.34415e-05
MASLD	Singapore	-	-	-	8.46429e-08	3.52573e-08	6.58143e-08	8.23114e-08	2.63215e-07	3.7079e-07	1.08838e-06	2.49352e-06	5.86435e-06	1.0517e-05	1.67974e-05	1.97171e-05	3.11344e-05	3.44567e-05	4.39827e-05	2.76861e-05	2.08373e-05	-	-	-	3.80523e-07	1.43695e-07	1.16378e-07	1.32788e-07	2.87037e-07	5.55697e-07	1.49841e-06	4.21027e-06	6.95858e-06	1.46268e-05	2.04532e-05	2.26643e-05	4.32972e-05	4.70447e-05	5.62187e-05	3.74014e-05	2.63222e-05
MASLD	Solomon Islands	-	-	-	5.09161e-07	2.51058e-07	4.96393e-07	7.44143e-07	1.53952e-06	2.61075e-06	5.3099e-06	6.9872e-06	1.05235e-05	1.24228e-05	1.61798e-05	1.50057e-05	1.15887e-05	1.31247e-05	1.24412e-05	1.06577e-05	4.33072e-06	-	-	-	3.66908e-06	1.12012e-07	9.35154e-07	6.90069e-07	1.87547e-06	1.77925e-06	3.56602e-06	5.74051e-06	7.34012e-06	8.45971e-06	8.69415e-06	6.7027e-06	1.41456e-05	1.25072e-05	1.18461e-05	3.14088e-06	3.32519e-06
MASLD	Taiwan (Province of China)	-	-	-	4.46042e-07	3.67066e-07	4.09636e-07	7.63008e-07	2.26525e-06	3.76005e-06	6.77316e-06	1.25288e-05	2.00908e-05	3.02951e-05	4.24819e-05	3.54554e-05	5.4378e-05	4.58647e-05	5.90602e-05	5.31268e-05	2.88808e-05	-	-	-	1.91237e-06	1.24197e-06	1.06862e-06	1.42444e-06	2.80189e-06	3.6971e-06	5.01738e-06	6.92128e-06	1.07295e-05	1.71553e-05	2.75035e-05	2.79926e-05	4.6944e-05	4.97509e-05	6.24991e-05	5.47033e-05	3.42683e-05
MASLD	Thailand	-	-	-	1.64505e-06	1.35843e-06	1.83541e-06	3.59546e-06	5.9026e-06	8.39519e-06	1.25359e-05	2.1426e-05	3.13272e-05	3.98793e-05	4.5543e-05	5.06405e-05	5.99163e-05	7.26663e-05	7.81195e-05	9.95315e-05	9.03726e-05	-	-	-	1.71946e-06	1.11712e-06	9.56588e-07	1.42903e-06	1.9895e-06	3.26346e-06	4.5588e-06	7.77704e-06	1.16101e-05	1.62213e-05	2.28659e-05	2.83058e-05	3.96007e-05	5.70917e-05	7.59378e-05	7.23776e-05	6.38141e-05
MASLD	East Timor	-	-	-	2.50114e-07	1.67043e-07	1.84888e-07	2.67986e-07	4.8245e-07	8.01544e-07	1.44566e-06	2.50317e-06	4.08377e-06	6.14298e-06	9.02479e-06	9.3832e-06	8.54233e-06	1.12287e-05	1.41253e-05	1.28392e-05	1.13387e-05	-	-	-	8.68659e-07	4.76694e-07	3.26362e-07	4.18393e-07	6.28833e-07	1.11094e-06	1.99235e-06	3.58517e-06	5.26186e-06	8.16732e-06	1.28512e-05	1.38134e-05	1.31893e-05	1.87426e-05	2.95382e-05	2.05667e-05	1.60543e-05
MASLD	Tonga	-	-	-	1.76377e-06	9.39129e-07	1.83999e-06	2.95388e-06	7.21848e-06	1.28717e-05	2.51993e-05	3.56033e-05	5.73141e-05	7.58678e-05	0.000100142	0.000105691	9.78939e-05	0.000113316	0.000134771	0.000148949	6.79764e-05	-	-	-	9.4572e-06	2.72577e-07	2.42656e-06	2.11886e-06	5.47916e-06	4.65821e-06	9.74267e-06	1.95569e-05	2.62522e-05	3.4575e-05	3.31802e-05	2.47917e-05	5.97237e-05	6.46296e-05	8.44132e-05	3.46373e-05	5.10069e-05
MASLD	Vanuatu	-	-	-	3.2779e-07	1.44226e-07	2.96893e-07	4.45937e-07	8.1425e-07	1.23407e-06	2.50905e-06	3.76084e-06	5.83909e-06	9.36613e-06	1.22191e-05	1.46273e-05	1.63071e-05	1.84611e-05	2.15329e-05	1.84613e-05	6.36001e-06	-	-	-	3.79312e-06	8.53284e-08	7.439e-07	5.06301e-07	1.36562e-06	1.13667e-06	2.18266e-06	4.04652e-06	5.32619e-06	7.8901e-06	7.83095e-06	8.41985e-06	2.07507e-05	2.09612e-05	2.53198e-05	6.31564e-06	5.3534e-06
MASLD	Vietnam	-	-	-	1.7281e-06	1.14257e-06	1.19401e-06	1.57535e-06	3.31435e-06	6.42971e-06	1.3773e-05	2.74684e-05	4.59247e-05	6.11571e-05	6.21206e-05	6.15148e-05	6.08004e-05	7.98784e-05	0.00011627	0.000114854	0.000105296	-	-	-	1.75308e-06	9.0579e-07	6.71292e-07	8.80402e-07	1.47564e-06	2.32348e-06	3.88507e-06	7.08627e-06	1.26741e-05	1.99557e-05	2.44195e-05	2.79565e-05	3.34427e-05	4.27043e-05	5.34534e-05	5.22159e-05	4.3232e-05
	*Proportion of HCC cases arising from non-cirrhotic patients

## Sheet: Table S14
	Table S14. Estimated annual incidence rate of HCC in non-cirrhotic patients assuming a higher proportion of non-cirrhotic HCC cases
	Country or territory	Male																				Female
Etiology		<5 years	5-9 years	10-14 years	15-19 years	20-24 years	25-29 years	30-34 years	35-39 years	40-44 years	45-49 years	50-54 years	55-59 years	60-64 years	65-69 years	70-74 years	75-79 years	80-84 years	85-89 years	90-94 years	95+ years	<5 years	5-9 years	10-14 years	15-19 years	20-24 years	25-29 years	30-34 years	35-39 years	40-44 years	45-49 years	50-54 years	55-59 years	60-64 years	65-69 years	70-74 years	75-79 years	80-84 years	85-89 years	90-94 years	95+ years
Chronic hepatitis B	American Samoa	0	0	1.09975e-05	3.52761e-05	6.40653e-05	0.000113838	8.93569e-05	0.000133708	0.000219929	0.000422262	0.000585825	0.000744004	0.000946496	0.00123103	0.0011489	0.000964961	0.00108332	0.00119343	0.00135009	0.000733558	0	0	5.0603e-06	8.76273e-05	1.07649e-05	0.000110639	4.69759e-05	9.60582e-05	8.18233e-05	0.000147099	0.000272537	0.000326011	0.000400075	0.000371151	0.000305851	0.000678398	0.000622258	0.00065538	0.000217548	0.000313523
Chronic hepatitis B	Australia	0	0	2.22545e-05	5.8446e-05	7.34843e-05	2.3722e-05	4.73065e-05	7.30211e-05	9.48287e-05	0.000212525	0.000339791	0.000527771	0.000605975	0.000587679	0.00064757	0.00071515	0.000744629	0.000860566	0.000688619	0.000503945	0	0	1.02826e-05	2.51433e-05	5.80719e-05	1.6722e-05	2.1935e-05	3.26844e-05	4.85781e-05	7.71003e-05	9.51097e-05	0.000144424	0.000163478	0.000172504	0.00022447	0.000262813	0.00027395	0.000332484	0.000304742	0.000256163
Chronic hepatitis B	Brunei Darussalam	0	0	2.64602e-05	6.03095e-05	8.60532e-05	0.00033971	0.000651929	0.000682185	0.000312877	0.000648382	0.00106141	0.00151489	0.00187108	0.00234402	0.00261791	0.00317538	0.00332244	0.00149086	0.00266869	0.00608443	0	0	2.97824e-05	3.90743e-05	0.000122482	0.000133823	0.000293834	0.000305999	8.15274e-05	0.000162063	0.000228339	0.000382151	0.000568465	0.0010014	0.00112849	0.00198565	0.0017055	0.00158092	0.0012883	0.00420865
Chronic hepatitis B	Cambodia	0	0	4.48842e-06	1.19977e-05	1.17472e-05	1.08443e-05	2.28472e-05	4.38461e-05	7.45052e-05	0.000124596	0.000231691	0.000288044	0.00036452	0.000390572	0.000415302	0.000440968	0.000477528	0.000515595	0.000504844	0.000508742	0	0	6.07655e-06	1.32107e-05	1.41954e-05	9.60074e-06	1.87718e-05	3.07627e-05	4.96195e-05	8.16843e-05	0.000144465	0.000196066	0.000282804	0.00036352	0.000402677	0.000472476	0.000532264	0.000598344	0.000525157	0.000478117
Chronic hepatitis B	China	0	0	5.04625e-05	4.72367e-05	5.31321e-05	6.72397e-05	0.000163693	0.000298513	0.000493738	0.000700641	0.000869219	0.000897087	0.00114348	0.00129364	0.00135982	0.00145677	0.00187732	0.00277788	0.00323144	0.00264643	0	0	2.60282e-05	1.63942e-05	1.81754e-05	1.455e-05	2.52275e-05	3.92577e-05	6.47649e-05	0.000110872	0.000165433	0.000207907	0.000316545	0.000422077	0.000487319	0.000534216	0.000654955	0.000716357	0.000584837	0.000353981
Chronic hepatitis B	North Korea	0	0	2.53049e-05	3.85456e-05	1.49389e-05	3.58173e-05	7.5409e-05	0.000145218	0.000215062	0.000388346	0.000485839	0.000550038	0.000640915	0.000578099	0.000671449	0.000629287	0.000584132	0.000533678	0.000543	0.000650005	0	0	1.42167e-05	1.32121e-05	4.98548e-06	1.03316e-05	1.69899e-05	3.00894e-05	4.35449e-05	8.70318e-05	0.000117843	0.000162591	0.000213118	0.000216676	0.000295461	0.000287437	0.000262358	0.000247239	0.000233472	0.00023622
Chronic hepatitis B	Fiji	0	0	7.50048e-05	6.19108e-05	9.18891e-05	0.000401019	0.000333884	0.000203504	0.00033527	0.0007247	0.00102275	0.00138634	0.00163201	0.00202245	0.00206019	0.00180645	0.00190895	0.00302315	0.0052027	0.00157779	0	0	1.14061e-05	7.42767e-05	7.53837e-06	0.000193098	8.76003e-05	6.37303e-05	5.12968e-05	0.000101214	0.000196495	0.000250569	0.000320615	0.000290293	0.000227162	0.00046859	0.000364795	0.000407525	0.000103827	0.000206469
Chronic hepatitis B	Guam	0	0	1.14094e-05	5.54672e-05	7.7132e-05	0.00014889	0.000173297	0.000238452	0.000279574	0.000494081	0.000806803	0.00101429	0.000951834	0.00108222	0.000991422	0.000664725	0.000878954	0.000793281	0.00076101	0.000169038	0	0	1.149e-06	5.9539e-05	5.07971e-06	5.48124e-05	2.65582e-05	4.83411e-05	4.39549e-05	8.76925e-05	0.00015144	0.000173026	0.000194695	0.000194151	0.000151847	0.000299682	0.000273837	0.000227951	4.87604e-05	3.96824e-05
Chronic hepatitis B	Indonesia	0	0	2.11366e-06	6.98021e-06	1.1453e-05	2.13948e-05	2.69251e-05	5.44702e-05	8.75514e-05	0.000129502	0.000186072	0.000237824	0.000265012	0.000266253	0.000256383	0.000263746	0.000271629	0.000272071	0.000253163	0.000241431	0	0	2.05239e-06	5.65542e-06	9.31284e-06	1.41165e-05	1.6503e-05	2.74399e-05	4.42933e-05	6.41922e-05	9.52454e-05	0.0001214	0.000159506	0.000186468	0.000219651	0.000267061	0.000308169	0.000343435	0.000292395	0.000238837
Chronic hepatitis B	Japan	0	0	5.44445e-06	8.6998e-06	1.4164e-05	2.33605e-05	4.07315e-05	8.12009e-05	0.00015537	0.000239134	0.000355798	0.000532309	0.000760292	0.00113992	0.00117681	0.00171494	0.00191717	0.00291086	0.00189709	0.000923684	0	0	5.57247e-06	6.52339e-06	1.1324e-05	2.18019e-05	3.27518e-05	4.76129e-05	6.53887e-05	8.54978e-05	0.000107157	0.000140632	0.000213827	0.000401908	0.000492466	0.000915806	0.00108874	0.00183907	0.00126324	0.00104507
Chronic hepatitis B	Kiribati	0	0	5.13857e-06	9.55089e-06	1.19819e-05	3.41089e-05	3.80901e-05	7.19319e-05	0.00010562	0.000195073	0.000275396	0.000373088	0.000415256	0.000476273	0.000489311	0.000445243	0.000409498	0.000407429	0.000371687	0.000139372	0	0	4.0884e-06	4.85574e-05	4.28298e-06	6.86513e-05	3.39086e-05	7.088e-05	5.78371e-05	0.000102039	0.000191359	0.000241773	0.000277536	0.000272155	0.000223943	0.000506548	0.000360151	0.000309275	7.1975e-05	6.17378e-05
Chronic hepatitis B	Laos	0	0	4.829e-06	8.74056e-06	9.07758e-06	2.18627e-05	4.58229e-05	8.42922e-05	0.000138713	0.000221185	0.000344799	0.000518666	0.00062273	0.000702866	0.000728217	0.000791742	0.000790796	0.000753901	0.000689639	0.000598882	0	0	2.70155e-06	4.94509e-06	5.83917e-06	1.02961e-05	1.90806e-05	3.00209e-05	4.96432e-05	7.93647e-05	0.000132783	0.000194244	0.000260359	0.000376553	0.000355328	0.000484966	0.000481285	0.00046057	0.000401517	0.000321782
Chronic hepatitis B	Malaysia	0	0	6.74161e-05	0.000151677	0.000156056	0.00026755	0.000454817	0.000180214	0.00034472	0.000590406	0.000951158	0.00149051	0.00180062	0.00181717	0.00211901	0.00204859	0.00321193	0.0021716	0.00249724	0.00110937	0	0	3.08658e-05	5.29547e-05	7.20452e-05	9.98457e-05	0.00016218	4.95367e-05	8.68687e-05	0.000143443	0.00024547	0.000360836	0.000484275	0.000597297	0.000565142	0.000544847	0.000936676	0.000825567	0.000944531	0.000406224
Chronic hepatitis B	Marshall Islands	0	0	1.08435e-05	1.01288e-05	1.26576e-05	3.10207e-05	3.68086e-05	6.4439e-05	9.79051e-05	0.000190313	0.000238416	0.000319017	0.000373319	0.000484366	0.000442877	0.000368306	0.000427389	0.00049294	0.000529376	0.0002099	0	0	6.9416e-06	3.4651e-05	4.00335e-06	5.39593e-05	2.84601e-05	5.91149e-05	4.82558e-05	9.39087e-05	0.000161029	0.000196266	0.000229119	0.000236591	0.000190635	0.000394721	0.000339104	0.00036971	0.000105546	0.00011363
Chronic hepatitis B	Federated States of Micronesia	0	0	9.40126e-06	1.48899e-05	2.47539e-05	8.6265e-05	0.000169686	9.38247e-05	0.000156211	0.000302258	0.000364923	0.000511862	0.000573353	0.000692273	0.00065845	0.000512158	0.000535844	0.000580183	0.000531642	0.00021135	0	0	3.9099e-06	3.23999e-05	4.42061e-06	7.53821e-05	7.18752e-05	5.33409e-05	4.87077e-05	9.67661e-05	0.000158498	0.000201103	0.000227784	0.000232225	0.000192427	0.000381094	0.000312229	0.000297868	7.6282e-05	6.82227e-05
Chronic hepatitis B	Mongolia	0	0	0.000167659	0.000251704	0.000275278	0.000455772	0.000180735	0.000234113	0.000493394	0.00113017	0.00202598	0.00289017	0.00332798	0.00314615	0.00339055	0.00442372	0.00383728	0.00490567	0.00212069	0.00149794	0	0	8.72136e-05	0.000170331	0.000340856	0.00042463	0.000185392	0.00021927	0.000320358	0.000385876	0.000687816	0.00115374	0.00171124	0.00223562	0.00239711	0.00302088	0.00283725	0.00403354	0.00267282	0.00124277
Chronic hepatitis B	Myanmar	0	0	5.43481e-06	3.14272e-05	1.17023e-05	2.56617e-05	5.14713e-05	9.71933e-05	0.000160643	0.000267453	0.000486661	0.000733207	0.000925354	0.00107725	0.00116135	0.00114477	0.00114143	0.00103385	0.00102278	0.000828165	0	0	4.73837e-06	2.70463e-05	1.18451e-05	2.29506e-05	4.58078e-05	7.33871e-05	0.000120133	0.000186914	0.000292578	0.000397961	0.000571215	0.000733676	0.000876068	0.00102473	0.00118529	0.00128513	0.00127824	0.00120591
Chronic hepatitis B	New Zealand	0	0	7.26133e-06	3.41807e-05	3.49882e-05	6.71648e-05	0.000114929	0.000142552	0.000137613	0.000233531	0.000326203	0.000392624	0.000428332	0.000385204	0.000428236	0.000474017	0.000515681	0.000635598	0.000445691	0.000186857	0	0	2.19779e-05	3.42651e-05	4.58534e-05	6.66108e-05	7.40608e-05	4.90675e-05	5.93533e-05	8.52886e-05	8.92575e-05	0.000105893	0.000130322	0.000145145	0.000232462	0.000282865	0.000310301	0.000468598	0.000241881	0.0002114
Chronic hepatitis B	Northern Mariana Islands	0	0	6.01084e-06	2.11895e-05	3.02313e-05	0.000126636	2.24567e-05	3.72522e-05	5.80626e-05	0.000404803	0.000236358	0.000909882	0.000475587	0.00161642	0.000294634	0.0011876	0.000328796	0.00107376	0.000609002	0.000549431	0	0	1.97595e-06	3.72969e-05	4.41232e-06	0.000125557	1.17096e-05	1.25611e-05	7.74389e-05	2.77859e-05	0.000401064	0.000133763	0.000363253	0.000324303	0.000118113	0.000510069	0.000268497	0.000424715	8.13854e-05	0.000120565
Chronic hepatitis B	Papua New Guinea	0	0	1.76121e-06	3.49329e-06	2.28342e-06	5.78955e-06	9.55521e-06	1.76717e-05	3.00426e-05	5.85995e-05	8.31878e-05	0.000118532	0.000139373	0.000180464	0.000191261	0.000146255	0.000145309	0.000129099	0.000117437	4.28583e-05	0	0	9.96398e-07	1.21283e-05	6.54392e-07	7.93449e-06	5.50806e-06	1.29083e-05	1.18597e-05	2.32632e-05	4.86842e-05	6.14429e-05	7.66293e-05	7.28252e-05	7.16909e-05	0.000128835	0.000106495	9.04293e-05	3.02729e-05	3.28904e-05
Chronic hepatitis B	Philippines	0	0	6.60931e-06	1.22132e-05	1.52373e-05	4.21666e-05	4.85284e-05	9.71115e-05	0.000148755	0.000238498	0.000331001	0.000443501	0.00052551	0.000591467	0.000594234	0.000630593	0.000588792	0.00044745	0.00040343	0.000292395	0	0	2.65056e-06	3.73616e-06	4.99044e-06	9.2388e-06	9.98826e-06	1.60216e-05	2.41526e-05	3.7363e-05	5.42597e-05	7.10078e-05	9.80032e-05	0.000121074	0.000131629	0.000150641	0.000162813	0.000155953	0.000135149	0.000113799
Chronic hepatitis B	South Korea	0	0	8.11615e-05	0.000107401	8.13765e-05	0.000215538	0.00038753	0.0012283	0.000714583	0.00169287	0.0027033	0.00402134	0.00473044	0.00476756	0.00625165	0.0092331	0.0118642	0.0159234	0.0115836	0.0136222	0	0	4.80621e-05	6.6916e-05	7.33226e-05	0.000152339	0.000240944	0.000442388	0.000162528	0.000280064	0.000393521	0.000610466	0.000830049	0.00110402	0.00173353	0.00278933	0.00328773	0.00471853	0.00356113	0.0039309
Chronic hepatitis B	Samoa	0	0	7.49162e-06	8.00035e-06	9.5301e-06	3.05566e-05	3.79367e-05	7.07668e-05	0.000119361	0.000267753	0.000402238	0.000611892	0.000747916	0.000904822	0.00080773	0.000800102	0.00100272	0.00100478	0.00114445	0.000669803	0	0	2.2329e-06	9.84668e-06	1.77354e-06	1.9014e-05	1.15292e-05	2.66139e-05	2.79464e-05	5.76507e-05	9.86608e-05	0.000134664	0.000172579	0.000205208	0.000162228	0.000300399	0.000283449	0.000283889	0.000124929	0.00011507
Chronic hepatitis B	Singapore	0	0	5.62975e-05	9.51371e-05	9.04301e-05	0.000243941	0.000169913	0.000135989	0.00017518	0.000474021	0.000923369	0.0017396	0.00263743	0.00399514	0.0047237	0.007077	0.00702003	0.00803749	0.00488677	0.00392821	0	0	5.52554e-05	8.60558e-05	9.28075e-05	0.000146544	9.48366e-05	4.58228e-05	7.38546e-05	0.000166254	0.000377216	0.000507764	0.000899136	0.00123176	0.00146418	0.00271683	0.00269744	0.00298037	0.00183011	0.00126228
Chronic hepatitis B	Solomon Islands	0	0	7.83594e-06	1.45622e-05	1.29197e-05	5.76968e-05	6.54309e-05	6.58144e-05	0.000113896	0.000223958	0.000269885	0.000357889	0.00037697	0.000466382	0.000413284	0.00031894	0.000339173	0.000283573	0.000217082	8.68209e-05	0	0	2.58474e-06	2.08598e-05	1.54351e-06	3.47618e-05	1.96315e-05	2.56744e-05	2.55468e-05	5.1678e-05	8.08249e-05	9.92976e-05	0.000110505	0.000114305	8.75227e-05	0.000174309	0.000128715	9.68045e-05	2.16409e-05	2.12232e-05
Chronic hepatitis B	Taiwan (Province of China)	0	0	3.19246e-05	6.74306e-05	0.00010028	0.000176422	0.000309274	0.000566652	0.000208303	0.000344341	0.000563105	0.000766649	0.000952678	0.00118248	0.000919761	0.00136272	0.00105514	0.00118294	0.000951678	0.000508445	0	0	3.33114e-05	5.30932e-05	7.18748e-05	0.000100399	0.000123921	0.000165605	5.51716e-05	7.93252e-05	0.000113382	0.000173424	0.000265704	0.000425283	0.000426859	0.000648628	0.000549214	0.00054106	0.000401657	0.000244872
Chronic hepatitis B	Thailand	0	0	2.12879e-05	8.19213e-05	0.000169124	0.000385456	0.000171453	0.000290509	0.000414246	0.000584836	0.000916302	0.00117798	0.00131259	0.0013601	0.00139293	0.00152314	0.00170378	0.00160683	0.00182895	0.00161081	0	0	9.84544e-06	2.41839e-05	5.71952e-05	9.38604e-05	3.16814e-05	4.57731e-05	7.86103e-05	0.000113793	0.000185805	0.000263566	0.000347981	0.000485632	0.000568873	0.000704033	0.000836519	0.000899223	0.000737484	0.000611355
Chronic hepatitis B	East Timor	0	0	2.48003e-06	2.27176e-06	3.86637e-06	9.08561e-06	1.86964e-05	3.59488e-05	6.15471e-05	0.000105066	0.000161627	0.000232367	0.000301009	0.00040362	0.000389198	0.00033627	0.000398839	0.000435625	0.000349657	0.000309823	0	0	2.22975e-06	1.85383e-06	3.42288e-06	5.47328e-06	9.76478e-06	1.56926e-05	2.95487e-05	5.40482e-05	9.36501e-05	0.000129668	0.000191831	0.000294666	0.000304227	0.000261363	0.000307633	0.000389305	0.000231742	0.000181805
Chronic hepatitis B	Tonga	0	0	0.000109839	0.000241485	0.000212062	0.00047632	0.000925383	0.000340587	0.000584938	0.00105343	0.00133031	0.00183871	0.00214606	0.00261671	0.00259753	0.00236798	0.00262021	0.00293379	0.00319655	0.0016285	0	0	3.85523e-05	0.000329354	2.17807e-05	0.000262401	0.000277764	0.000108703	9.5105e-05	0.000191763	0.000352263	0.000439904	0.000534399	0.000496707	0.000349345	0.000763236	0.000679924	0.000716919	0.000247948	0.000339173
Chronic hepatitis B	Vanuatu	0	0	4.4628e-06	7.96051e-06	7.94869e-06	3.58504e-05	5.12895e-05	6.45277e-05	9.80285e-05	0.000191865	0.000250545	0.000336874	0.000463673	0.000550563	0.000610657	0.000644711	0.000660555	0.000703679	0.000577524	0.000214711	0	0	1.6253e-06	1.57508e-05	1.19622e-06	2.75235e-05	1.80193e-05	3.18597e-05	2.70572e-05	5.02287e-05	8.57037e-05	0.000103917	0.000142251	0.000136412	0.000137026	0.000301249	0.000248604	0.00023515	4.88176e-05	3.98352e-05
Chronic hepatitis B	Vietnam	0	0	1.50554e-05	2.72392e-05	1.82773e-05	2.98414e-05	5.37204e-05	0.00011418	0.000221795	0.000442373	0.000761927	0.00109947	0.00123213	0.00108726	0.000931702	0.000829794	0.00095146	0.00117513	0.00102488	0.000937919	0	0	5.4723e-06	9.40238e-06	7.0027e-06	9.17726e-06	1.63793e-05	2.85188e-05	4.67601e-05	8.00477e-05	0.000136375	0.000222796	0.000322225	0.000383061	0.000406504	0.000424159	0.000431744	0.000415517	0.000335608	0.000268358
Chronic hepatitis C	American Samoa	0	0	1.36152e-07	3.81727e-07	9.01306e-07	4.05203e-06	8.27188e-06	2.53452e-05	5.94777e-05	0.000151438	0.000277324	0.000468082	0.000740939	0.00111033	0.0011728	0.00105266	0.00129321	0.00137019	0.00139455	0.000634295	0	0	1.92689e-07	2.99232e-06	4.85907e-07	1.26315e-05	1.39831e-05	5.8867e-05	7.20692e-05	0.000176818	0.000437653	0.000678515	0.00103013	0.00110046	0.00102523	0.00253724	0.00266071	0.00298467	0.00099151	0.00137304
Chronic hepatitis C	Australia	0	0	3.94258e-07	1.05302e-06	2.16336e-06	5.98312e-06	1.93864e-05	6.13945e-05	0.000125657	0.000369907	0.000851566	0.00149585	0.00181202	0.00128433	0.00143863	0.00168635	0.00197099	0.00270702	0.00315138	0.0557888	0	0	5.16045e-07	1.25521e-06	4.45097e-06	1.00229e-05	2.06216e-05	5.52357e-05	0.00012314	0.000264687	0.000446182	0.000788854	0.000950198	0.000836777	0.00108177	0.00129398	0.00142556	0.00182848	0.00181742	0.00234156
Chronic hepatitis C	Brunei Darussalam	0	0	7.68187e-07	1.33824e-06	3.11697e-06	1.50325e-05	3.93875e-05	0.000144072	0.000370028	0.000961882	0.00191131	0.00320043	0.00410837	0.00456489	0.00460159	0.00506561	0.00558808	0.00266559	0.00491541	0.0110749	0	0	2.69855e-06	2.75858e-06	1.24144e-05	1.4383e-05	4.39816e-05	0.000170851	0.000264033	0.000657043	0.00109296	0.00196152	0.00284285	0.00436042	0.00435798	0.00699249	0.00633773	0.00635019	0.00524007	0.0166786
Chronic hepatitis C	Cambodia	0	0	3.44408e-08	1.05087e-07	2.78678e-07	8.37231e-07	2.51746e-06	7.50667e-06	1.86353e-05	4.33822e-05	0.000105829	0.000166487	0.000267554	0.000357231	0.000469475	0.000591667	0.000787691	0.000961004	0.000978625	0.000982395	0	0	8.04614e-08	2.10571e-07	6.69759e-07	1.5599e-06	4.55338e-06	1.16143e-05	2.6476e-05	5.70948e-05	0.000125799	0.000208072	0.000361841	0.000552901	0.000718686	0.000978136	0.00126449	0.0015254	0.00136596	0.00120171
Chronic hepatitis C	China	0	0	2.40412e-07	4.24439e-07	1.67224e-06	7.9049e-06	3.02409e-05	9.08381e-05	0.000209699	0.000368448	0.000580821	0.000765685	0.00120887	0.00159672	0.0018903	0.00218016	0.00298844	0.00440044	0.00477408	0.00371984	0	0	5.06959e-07	6.02758e-07	2.51819e-06	7.91317e-06	2.08085e-05	5.08692e-05	0.000112218	0.000234369	0.000433604	0.00066637	0.00120451	0.00183164	0.00234724	0.00282089	0.00388576	0.00464611	0.00388308	0.0025046
Chronic hepatitis C	North Korea	0	0	9.07929e-08	2.70278e-07	9.96369e-07	3.25593e-06	1.05365e-05	3.39625e-05	7.50271e-05	0.000183762	0.000312215	0.000483363	0.000756451	0.000843079	0.00116741	0.00122854	0.00133232	0.00128593	0.0013009	0.0014961	0	0	1.67868e-07	3.16414e-07	1.27502e-06	3.7943e-06	9.76673e-06	2.74819e-05	5.61808e-05	0.000145884	0.000252228	0.000440903	0.000710406	0.000866643	0.00137275	0.00152502	0.00167868	0.00180367	0.00182923	0.00189244
Chronic hepatitis C	Fiji	0	0	2.46739e-07	3.05296e-07	4.79488e-07	1.9567e-06	5.05956e-06	1.81998e-05	4.32308e-05	0.00012719	0.000243536	0.00044247	0.000668202	0.000971903	0.0011353	0.00107794	0.00124181	0.00192231	0.00287459	0.000711193	0	0	2.57048e-07	2.46639e-06	2.75615e-07	6.5659e-06	9.14712e-06	3.88616e-05	4.47321e-05	0.00011928	0.000305712	0.000497386	0.000765213	0.000801198	0.000706708	0.00160852	0.00139853	0.00165047	0.000415342	0.000798312
Chronic hepatitis C	Guam	0	0	3.00568e-07	4.74389e-07	8.14962e-07	3.78398e-06	1.26185e-05	4.69576e-05	7.99229e-05	0.000192645	0.000419419	0.000710018	0.000860383	0.00117013	0.00125545	0.000947069	0.00141802	0.00129549	0.00115399	0.000222138	0	0	9.10076e-08	1.54607e-06	1.64e-07	4.23501e-06	5.80507e-06	2.84693e-05	3.78314e-05	0.000104089	0.000242783	0.000364841	0.000509116	0.000588629	0.000525413	0.0011609	0.00121557	0.00106595	0.000226597	0.000174282
Chronic hepatitis C	Indonesia	0	0	1.5096e-07	4.35431e-07	9.95762e-07	2.51098e-06	7.84464e-06	2.58939e-05	6.09065e-05	0.000125934	0.000243816	0.000411166	0.000595235	0.000755105	0.000908077	0.00114664	0.00141197	0.0014846	0.00131814	0.00111562	0	0	1.75702e-07	4.26847e-07	1.11858e-06	2.48393e-06	7.33204e-06	1.99132e-05	4.56371e-05	8.70146e-05	0.000165179	0.000264431	0.000422015	0.000578798	0.000795396	0.00114485	0.00148276	0.00164538	0.0013086	0.000943905
Chronic hepatitis C	Japan	0	0	1.35987e-05	2.17313e-05	5.21052e-05	0.000100508	0.000249125	0.000707823	0.00180116	0.00353917	0.00678379	0.0124519	0.0192673	0.0268038	0.027875	0.0416578	0.0542016	0.104193	0.112738	0.837921	0	0	1.37315e-05	1.60601e-05	3.76223e-05	7.99021e-05	0.000178626	0.000427409	0.000832876	0.00146842	0.0023119	0.00341555	0.00524415	0.00861093	0.00976478	0.0173777	0.0220091	0.0401336	0.0309952	0.0337672
Chronic hepatitis C	Kiribati	0	0	1.10305e-07	1.98546e-07	3.12277e-07	1.45537e-06	4.205e-06	1.45694e-05	3.05716e-05	7.65166e-05	0.000143271	0.000258649	0.000362885	0.000480268	0.000564627	0.000554633	0.00056455	0.00055051	0.00045209	0.000144275	0	0	2.45984e-07	2.93984e-06	3.43253e-07	9.21728e-06	1.19587e-05	4.7086e-05	5.61542e-05	0.000136685	0.000342596	0.000565785	0.000806536	0.000913315	0.000850361	0.00215275	0.00174766	0.00161579	0.000380781	0.000322273
Chronic hepatitis C	Laos	0	0	1.52513e-07	3.43475e-07	7.9848e-07	2.32576e-06	6.81804e-06	1.94074e-05	4.56468e-05	9.87474e-05	0.000197835	0.000374328	0.000561914	0.000755246	0.000932864	0.00118107	0.00139544	0.00141137	0.00127951	0.00105504	0	0	1.78007e-07	4.01375e-07	1.16885e-06	2.60677e-06	6.8805e-06	1.62525e-05	3.6812e-05	7.66763e-05	0.000157963	0.000273972	0.000424857	0.000702819	0.00074721	0.00114683	0.00128781	0.00128798	0.00110511	0.000842836
Chronic hepatitis C	Malaysia	0	0	5.65171e-08	1.40193e-07	2.96136e-07	8.08661e-07	2.67318e-06	8.97521e-06	2.56427e-05	6.11266e-05	0.000133458	0.00027659	0.000421275	0.000498653	0.000674849	0.000733289	0.00131514	0.00089373	0.000941298	0.000363192	0	0	4.63754e-08	9.2033e-08	2.78411e-07	6.52298e-07	2.07615e-06	5.2699e-06	1.41165e-05	3.29799e-05	7.70648e-05	0.000146667	0.000246607	0.000360388	0.000399239	0.000441161	0.000875628	0.000810793	0.000856358	0.000323381
Chronic hepatitis C	Marshall Islands	0	0	6.52359e-08	1.26648e-07	1.91716e-07	9.16485e-07	3.0492e-06	1.09001e-05	2.37233e-05	6.32242e-05	0.000106043	0.000189885	0.000283871	0.000429424	0.000450023	0.00040802	0.000520457	0.000601563	0.000595085	0.000205449	0	0	1.10465e-07	1.15103e-06	1.72392e-07	4.62911e-06	6.77789e-06	2.81844e-05	3.33858e-05	8.84394e-05	0.0002004	0.000318154	0.000454066	0.000537995	0.000486989	0.00111819	0.00107841	0.0012368	0.000345159	0.000347221
Chronic hepatitis C	Federated States of Micronesia	0	0	8.28086e-08	1.94022e-07	3.29936e-07	1.61107e-06	4.96531e-06	1.6351e-05	3.92482e-05	0.000103195	0.000168561	0.000317997	0.000455272	0.000649195	0.000709549	0.000596934	0.000687598	0.000745355	0.000631888	0.000220159	0	0	1.07274e-07	1.29787e-06	1.87865e-07	4.52124e-06	6.7789e-06	2.93773e-05	3.91145e-05	0.000105364	0.000231647	0.000383175	0.000534851	0.000623947	0.000580405	0.00127062	0.0011825	0.00119373	0.000303989	0.000260412
Chronic hepatitis C	Mongolia	0	0	6.95643e-07	1.39762e-06	2.96971e-06	7.92367e-06	1.99267e-05	5.66856e-05	0.000182591	0.000610897	0.0015002	0.00280132	0.00412903	0.00493501	0.00634338	0.0098384	0.0104175	0.015086	0.336763	0.671095	0	0	7.70169e-07	2.01654e-06	7.38759e-06	1.39446e-05	3.71435e-05	9.08391e-05	0.000196893	0.000345745	0.000851868	0.00188757	0.00356432	0.00597921	0.00776961	0.0119995	0.0129257	0.0182264	0.021832	0.516651
Chronic hepatitis C	Myanmar	0	0	5.95556e-08	1.40614e-07	3.33299e-07	9.45131e-07	2.77032e-06	8.10296e-06	1.92954e-05	4.30447e-05	9.83459e-05	0.000182475	0.000282004	0.000393897	0.000500327	0.000564476	0.0006585	0.000603368	0.0005466	0.000383891	0	0	1.629e-07	3.73371e-07	1.00951e-06	2.42832e-06	6.54067e-06	1.44558e-05	3.11107e-05	6.12581e-05	0.000119666	0.000194265	0.000329579	0.000488269	0.000637232	0.000795226	0.000933011	0.000905772	0.000756605	0.00056796
Chronic hepatitis C	New Zealand	0	0	1.0876e-06	6.37931e-06	8.02305e-06	1.86767e-05	7.79378e-05	0.000203926	0.000426447	0.000961298	0.00166624	0.00243789	0.00298016	0.00270276	0.00300821	0.00332177	0.00371389	0.00453224	0.00301189	0.00119795	0	0	4.02439e-06	7.9412e-06	1.3199e-05	2.28818e-05	6.54077e-05	9.81398e-05	0.000273172	0.000534448	0.000702373	0.000985388	0.00131214	0.00142949	0.00224021	0.00268467	0.00296193	0.00435514	0.0021161	0.00172741
Chronic hepatitis C	Northern Mariana Islands	0	0	5.79529e-08	2.81273e-07	3.51586e-07	1.93249e-06	2.51258e-06	9.43527e-06	2.11556e-05	0.000201636	0.000160894	0.000849235	0.00057738	0.00236458	0.000503126	0.0022579	0.00070376	0.0022893	0.00117364	0.000894847	0	0	5.29428e-08	1.38945e-06	1.49446e-07	5.44426e-06	3.64183e-06	8.8101e-06	7.85934e-05	3.94309e-05	0.000773269	0.000342931	0.00115531	0.00120704	0.00050707	0.00243259	0.00145805	0.00246669	0.000467502	0.000658636
Chronic hepatitis C	Papua New Guinea	0	0	7.37445e-08	1.01743e-07	1.28185e-07	5.72222e-07	1.72207e-06	5.39743e-06	1.32201e-05	3.4555e-05	6.61421e-05	0.000126592	0.000193767	0.00029735	0.000375575	0.000322009	0.000371351	0.000351683	0.000330579	0.000119769	0	0	7.38024e-08	6.62076e-07	7.21669e-08	1.63776e-06	2.10229e-06	8.61854e-06	1.15286e-05	3.05342e-05	8.61595e-05	0.000140821	0.000216664	0.000234598	0.000259896	0.000517226	0.000496547	0.00046113	0.000162374	0.000183245
Chronic hepatitis C	Philippines	0	0	1.50492e-07	2.93347e-07	8.1041e-07	2.71142e-06	8.16307e-06	2.57866e-05	5.57192e-05	0.000121701	0.000220079	0.000379224	0.000569699	0.000782578	0.000954344	0.00120986	0.00134347	0.00111367	0.00103849	0.000750933	0	0	1.85488e-07	2.93356e-07	9.81055e-07	2.40952e-06	6.98565e-06	1.78047e-05	3.75472e-05	7.68969e-05	0.000141627	0.000228687	0.000379832	0.000546505	0.000695929	0.00092924	0.00117414	0.00124832	0.00117373	0.00103858
Chronic hepatitis C	South Korea	0	0	4.14278e-07	7.66532e-07	1.5991e-06	5.11689e-06	1.86725e-05	0.000101107	0.000242451	0.00066591	0.00119892	0.00206879	0.0024811	0.00219805	0.00263109	0.00363287	0.00497066	0.00688996	0.00480577	0.00522641	0	0	2.00838e-06	3.79709e-06	8.4527e-06	1.62564e-05	4.8082e-05	0.000157777	0.000255974	0.000561482	0.000926077	0.00152562	0.00194547	0.00218209	0.00293033	0.00424173	0.00529105	0.0078565	0.0054579	0.00510292
Chronic hepatitis C	Samoa	0	0	9.54742e-08	1.57038e-07	2.42321e-07	9.39863e-07	2.73637e-06	9.20947e-06	2.27708e-05	6.98295e-05	0.000143052	0.000298722	0.000467136	0.000664886	0.000681799	0.000737128	0.00102552	0.0010281	0.00107775	0.000548169	0	0	1.11327e-07	7.61991e-07	1.83116e-07	2.45501e-06	3.46652e-06	1.41919e-05	2.17962e-05	6.17605e-05	0.000142529	0.000255577	0.0004046	0.00055856	0.000500977	0.00102735	0.00111807	0.00119496	0.000525026	0.000464413
Chronic hepatitis C	Singapore	0	0	2.4115e-07	4.39096e-07	7.80128e-07	3.48698e-06	7.82517e-06	3.47448e-05	6.19008e-05	0.00020708	0.000474571	0.00104328	0.00158649	0.00211693	0.00223834	0.0030291	0.00315844	0.00384864	0.00235805	0.00187264	0	0	7.14458e-07	1.15461e-06	1.84043e-06	3.71731e-06	7.19175e-06	1.99874e-05	4.64151e-05	0.000142545	0.000408194	0.000626861	0.00112577	0.00134224	0.00142011	0.00242659	0.0026007	0.00323956	0.00212099	0.00151421
Chronic hepatitis C	Solomon Islands	0	0	1.14648e-07	2.20904e-07	3.31959e-07	1.65313e-06	5.08451e-06	1.773e-05	4.40944e-05	0.000116542	0.000186192	0.000329593	0.000438824	0.000633996	0.00064796	0.000546641	0.000653899	0.00056652	0.000426562	0.000162775	0	0	1.07403e-07	9.37812e-07	1.26455e-07	3.22351e-06	4.98411e-06	2.26768e-05	3.29185e-05	9.02639e-05	0.000188129	0.000296347	0.000399983	0.000472361	0.000404802	0.000883893	0.000743513	0.000600728	0.000135715	0.000132887
Chronic hepatitis C	Taiwan (Province of China)	0	0	1.48167e-07	3.74828e-07	1.0311e-06	3.0265e-06	1.13222e-05	5.40889e-05	0.000129561	0.000305478	0.000705931	0.00135926	0.00231182	0.0036269	0.00343596	0.00583412	0.00535394	0.00660917	0.00546077	0.00287138	0	0	3.83267e-07	7.40063e-07	2.36212e-06	6.57813e-06	1.74467e-05	5.53911e-05	0.0001082	0.000199163	0.000363299	0.000698034	0.00131349	0.00249409	0.002928	0.00518537	0.00520371	0.00567074	0.00436236	0.00262715
Chronic hepatitis C	Thailand	0	0	1.52483e-07	4.84781e-07	1.16764e-06	3.84938e-06	1.47981e-05	3.96491e-05	8.41164e-05	0.000165719	0.000337455	0.000544424	0.00075165	0.000934457	0.00113565	0.00142313	0.00187165	0.00188969	0.00214233	0.00179302	0	0	1.7465e-07	3.55856e-07	1.10099e-06	2.7521e-06	8.16457e-06	1.82769e-05	4.43975e-05	8.47677e-05	0.00017254	0.000292369	0.000454413	0.000720206	0.000946412	0.00130994	0.00178972	0.00210978	0.00176736	0.00146787
Chronic hepatitis C	East Timor	0	0	4.94942e-08	1.16747e-07	2.55583e-07	7.05459e-07	2.02142e-06	5.94208e-06	1.43458e-05	3.29633e-05	6.64033e-05	0.000119271	0.000194055	0.0003142	0.000362897	0.000358332	0.000498507	0.000567925	0.000440341	0.000359722	0	0	9.78005e-08	2.14699e-07	5.89036e-07	1.20699e-06	3.11153e-06	7.48955e-06	1.96001e-05	4.65658e-05	0.000100412	0.000168482	0.000294136	0.000515795	0.000603618	0.000577345	0.000779095	0.00105423	0.000631973	0.000475323
Chronic hepatitis C	Tonga	0	0	3.42746e-07	8.20848e-07	1.26042e-06	6.26987e-06	1.99241e-05	7.89698e-05	0.000197052	0.000486075	0.000815442	0.00151458	0.00221702	0.00315824	0.00357742	0.00348751	0.00415644	0.00462799	0.0047036	0.00212595	0	0	2.56784e-07	2.44961e-06	3.06628e-07	8.18412e-06	1.46102e-05	6.20769e-05	7.97688e-05	0.000224016	0.000563086	0.000920023	0.00140455	0.00153552	0.00124709	0.00305351	0.00317173	0.00360785	0.0012687	0.00171347
Chronic hepatitis C	Vanuatu	0	0	6.93691e-08	1.26529e-07	2.08127e-07	1.07892e-06	3.35041e-06	1.06158e-05	2.33572e-05	6.19368e-05	0.000108858	0.000197383	0.000347397	0.000487164	0.000620676	0.000720456	0.000819938	0.000874783	0.000667225	0.000218588	0	0	8.38385e-08	8.4018e-07	1.08678e-07	2.84097e-06	3.9874e-06	1.78434e-05	2.21613e-05	5.70619e-05	0.000131982	0.000207425	0.000350599	0.000389142	0.000444581	0.00109124	0.00104159	0.00107227	0.000228237	0.000181948
Chronic hepatitis C	Vietnam	0	0	3.01104e-07	7.42859e-07	1.5489e-06	4.07381e-06	1.02185e-05	3.31895e-05	9.25485e-05	0.000255442	0.00058918	0.00112438	0.00163603	0.00179089	0.00187459	0.00196553	0.0026886	0.00355716	0.00305549	0.00264036	0	0	1.33283e-07	3.22048e-07	8.33463e-07	1.89378e-06	4.81113e-06	1.2722e-05	2.88128e-05	6.47192e-05	0.000137579	0.000276733	0.000493081	0.000695681	0.000864929	0.00102543	0.00122681	0.00130616	0.00108936	0.00086536
MASLD	American Samoa	-	-	-	9.74157e-07	7.68026e-07	1.41172e-06	1.44305e-06	2.71676e-06	4.49016e-06	9.22022e-06	1.43714e-05	2.12819e-05	3.09742e-05	4.38101e-05	4.39062e-05	3.84059e-05	4.65753e-05	5.41708e-05	6.23846e-05	3.14135e-05	-	-	-	1.35732e-05	4.94697e-07	4.33663e-06	2.37573e-06	6.16313e-06	5.19069e-06	9.58349e-06	1.9443e-05	2.54932e-05	3.43248e-05	3.29997e-05	2.89437e-05	7.25518e-05	8.04763e-05	0.000104323	4.08749e-05	6.33272e-05
MASLD	Australia	-	-	-	2.57589e-06	1.30192e-06	1.36872e-06	2.10497e-06	3.24116e-06	4.3843e-06	1.1144e-05	2.15225e-05	3.98244e-05	5.25723e-05	5.52823e-05	6.78493e-05	8.42959e-05	0.000102446	0.000147658	0.000139272	0.000105258	-	-	-	4.86342e-06	3.83676e-06	3.16974e-06	3.36837e-06	5.47018e-06	9.07227e-06	1.58549e-05	2.24993e-05	3.86039e-05	5.05413e-05	5.0952e-05	6.95541e-05	7.85006e-05	9.25137e-05	0.000136795	0.000149612	0.000137616
MASLD	Brunei Darussalam	-	-	-	2.31737e-07	1.44675e-07	3.07811e-07	4.60028e-07	1.26084e-06	2.65375e-06	6.21542e-06	1.23622e-05	2.23962e-05	3.33781e-05	4.30604e-05	4.87032e-05	6.15537e-05	7.33863e-05	3.71183e-05	6.86474e-05	0.000140836	-	-	-	8.97326e-07	1.04825e-06	5.04928e-07	9.36972e-07	3.10322e-06	4.2055e-06	9.76328e-06	1.64499e-05	3.17849e-05	5.35975e-05	9.21271e-05	9.90613e-05	0.000173717	0.000157151	0.000151308	0.000126906	0.000385496
MASLD	Cambodia	-	-	-	1.0907e-06	8.16808e-07	9.10134e-07	1.36967e-06	2.49067e-06	4.10788e-06	7.22536e-06	1.49102e-05	2.08956e-05	3.02684e-05	3.59532e-05	4.15202e-05	4.67382e-05	5.53471e-05	7.03359e-05	7.93308e-05	8.25092e-05	-	-	-	3.26467e-06	2.2244e-06	1.81993e-06	2.58317e-06	4.01838e-06	5.8227e-06	9.35303e-06	1.61404e-05	2.21143e-05	3.19741e-05	4.17381e-05	4.71104e-05	6.03367e-05	8.04347e-05	0.000111844	0.000112364	0.00010142
MASLD	China	-	-	-	7.68492e-07	7.52311e-07	1.41244e-06	2.61122e-06	4.71798e-06	7.95139e-06	1.16903e-05	1.62994e-05	1.94849e-05	2.84104e-05	3.54214e-05	4.02932e-05	4.55343e-05	6.19889e-05	0.000103257	0.000130115	9.70235e-05	-	-	-	1.612e-06	1.26332e-06	1.23743e-06	1.56585e-06	2.30519e-06	3.5953e-06	5.87751e-06	8.9115e-06	1.15363e-05	1.80606e-05	2.41621e-05	2.89056e-05	3.53274e-05	5.33895e-05	7.52659e-05	7.42806e-05	4.88582e-05
MASLD	North Korea	-	-	-	8.21124e-07	8.92739e-07	1.10784e-06	1.72628e-06	3.37568e-06	5.18389e-06	1.00341e-05	1.40424e-05	1.88762e-05	2.67657e-05	2.6663e-05	3.25865e-05	3.17268e-05	3.22265e-05	3.41765e-05	3.96864e-05	4.92089e-05	-	-	-	1.9985e-06	1.65589e-06	1.55579e-06	1.94665e-06	3.36006e-06	4.63056e-06	8.82948e-06	1.1785e-05	1.6718e-05	2.32564e-05	2.33495e-05	3.18995e-05	3.36189e-05	3.89536e-05	4.89813e-05	5.76038e-05	6.09656e-05
MASLD	Fiji	-	-	-	7.22006e-07	3.10735e-07	5.10124e-07	6.56225e-07	1.4384e-06	2.4521e-06	5.82441e-06	9.78594e-06	1.59202e-05	2.24094e-05	3.11504e-05	3.53199e-05	3.31677e-05	3.8832e-05	6.70431e-05	0.000114222	3.01748e-05	-	-	-	1.18324e-05	2.12505e-07	1.66946e-06	1.16441e-06	3.08718e-06	2.46619e-06	5.06354e-06	1.08177e-05	1.52344e-05	2.0913e-05	1.94115e-05	1.60367e-05	3.71895e-05	3.51547e-05	4.94976e-05	1.51171e-05	3.21185e-05
MASLD	Guam	-	-	-	1.36399e-06	7.79464e-07	1.4744e-06	2.43714e-06	5.54013e-06	6.81548e-06	1.27469e-05	2.32856e-05	3.44883e-05	3.81916e-05	4.82165e-05	4.95218e-05	3.49033e-05	5.12744e-05	5.0873e-05	5.10975e-05	1.07711e-05	-	-	-	6.90568e-06	1.80676e-07	1.67461e-06	1.10982e-06	3.19928e-06	2.90678e-06	5.64235e-06	1.03341e-05	1.26208e-05	1.5286e-05	1.56814e-05	1.29533e-05	2.78217e-05	3.11857e-05	3.26393e-05	8.46214e-06	7.46773e-06
MASLD	Indonesia	-	-	-	1.46161e-06	8.75485e-07	8.57249e-07	1.29285e-06	2.52223e-06	4.08106e-06	6.67949e-06	1.1337e-05	1.71788e-05	2.25401e-05	2.60056e-05	2.87225e-05	3.34766e-05	3.93495e-05	4.44405e-05	4.37003e-05	3.85084e-05	-	-	-	2.40206e-06	1.16444e-06	8.56123e-07	1.2121e-06	1.97274e-06	3.0834e-06	4.49756e-06	7.22293e-06	1.00114e-05	1.3976e-05	1.70443e-05	2.1641e-05	3.01867e-05	4.23072e-05	5.59989e-05	5.12517e-05	3.82048e-05
MASLD	Japan	-	-	-	6.0892e-07	4.26199e-07	3.38706e-07	4.7777e-07	1.02939e-06	2.23391e-06	4.24822e-06	8.37019e-06	1.63531e-05	2.81779e-05	4.51628e-05	5.09951e-05	8.31502e-05	0.000107123	0.000195713	0.000140936	6.63182e-05	-	-	-	1.44128e-06	1.39406e-06	1.20306e-06	1.57903e-06	2.79611e-06	4.68228e-06	7.22476e-06	1.07427e-05	1.56507e-05	2.45024e-05	4.32593e-05	5.38451e-05	0.000101713	0.000127832	0.00024249	0.000178788	0.000147539
MASLD	Kiribati	-	-	-	9.02721e-07	4.1225e-07	7.5896e-07	1.06886e-06	2.18759e-06	3.12516e-06	6.01116e-06	9.45188e-06	1.44269e-05	1.84643e-05	2.26324e-05	2.47861e-05	2.29658e-05	2.26066e-05	2.40229e-05	2.2091e-05	7.4888e-06	-	-	-	2.31947e-05	4.97449e-07	4.43566e-06	2.77119e-06	6.60547e-06	5.26597e-06	9.57756e-06	1.95739e-05	2.69352e-05	3.36201e-05	3.39913e-05	2.90776e-05	7.20035e-05	6.18155e-05	6.64996e-05	1.84102e-05	1.65695e-05
MASLD	Laos	-	-	-	1.74846e-06	1.21764e-06	1.38756e-06	2.07957e-06	3.64603e-06	5.80107e-06	9.73288e-06	1.68796e-05	2.88028e-05	3.88528e-05	4.77511e-05	5.35722e-05	6.28006e-05	6.70798e-05	7.42968e-05	7.65567e-05	6.75262e-05	-	-	-	3.56054e-06	2.35917e-06	1.76137e-06	2.29794e-06	3.43631e-06	5.21797e-06	8.00516e-06	1.29984e-05	1.93864e-05	2.57575e-05	3.61912e-05	3.36253e-05	5.14052e-05	5.79008e-05	6.87918e-05	6.89163e-05	5.54275e-05
MASLD	Malaysia	-	-	-	7.68228e-07	4.53305e-07	4.69051e-07	7.63851e-07	1.5759e-06	3.11168e-06	5.94415e-06	1.11682e-05	2.12486e-05	3.08191e-05	3.52728e-05	4.56462e-05	4.8263e-05	8.41392e-05	6.16661e-05	7.37733e-05	3.10622e-05	-	-	-	1.25549e-06	6.94859e-07	5.31687e-07	8.44079e-07	1.35303e-06	2.46479e-06	4.29963e-06	8.34666e-06	1.409e-05	2.1216e-05	2.82333e-05	2.92426e-05	3.24006e-05	6.64719e-05	6.88679e-05	8.37469e-05	3.27133e-05
MASLD	Marshall Islands	-	-	-	5.02302e-07	2.52639e-07	4.85354e-07	7.74528e-07	1.66583e-06	2.50473e-06	5.23277e-06	7.36146e-06	1.12752e-05	1.5189e-05	2.1299e-05	2.05063e-05	1.7212e-05	2.10191e-05	2.65119e-05	2.96133e-05	1.07854e-05	-	-	-	8.43672e-06	2.86921e-07	2.57091e-06	1.78279e-06	4.42122e-06	3.46814e-06	6.77712e-06	1.20814e-05	1.57069e-05	1.89518e-05	1.93262e-05	1.59974e-05	3.59105e-05	3.64783e-05	4.89073e-05	1.60853e-05	1.75654e-05
MASLD	Federated States of Micronesia	-	-	-	8.66085e-07	4.79889e-07	9.33279e-07	1.40118e-06	2.76422e-06	4.62827e-06	9.48358e-06	1.29826e-05	2.09704e-05	2.68263e-05	3.50068e-05	3.51242e-05	2.762e-05	3.03086e-05	3.55042e-05	3.3667e-05	1.23219e-05	-	-	-	9.73227e-06	3.22718e-07	2.54541e-06	1.83296e-06	4.80488e-06	4.27391e-06	8.43747e-06	1.46083e-05	1.96294e-05	2.36326e-05	2.38034e-05	2.03916e-05	4.368e-05	4.226e-05	5.00877e-05	1.48226e-05	1.36569e-05
MASLD	Mongolia	-	-	-	1.00209e-05	5.61869e-06	5.57158e-06	6.90463e-06	1.14015e-05	2.4575e-05	6.10684e-05	0.000125199	0.000200406	0.000247185	0.00024554	0.000290767	0.000428486	0.000435529	0.00067091	0.000313	0.000197712	-	-	-	2.02625e-05	1.8264e-05	1.20596e-05	1.52021e-05	2.16396e-05	3.20131e-05	4.24203e-05	8.6768e-05	0.000163331	0.000267399	0.000388083	0.000471884	0.000679484	0.000781944	0.00137253	0.00100591	0.000409914
MASLD	Myanmar	-	-	-	5.87798e-07	4.30041e-07	4.69305e-07	6.77162e-07	1.20012e-06	1.92342e-06	3.20696e-06	6.10008e-06	9.86936e-06	1.38731e-05	1.75817e-05	2.01361e-05	2.08744e-05	2.34821e-05	2.31341e-05	2.38443e-05	1.79815e-05	-	-	-	2.00213e-06	1.08967e-06	8.48318e-07	1.13004e-06	1.57732e-06	2.2893e-06	3.38635e-06	5.52559e-06	7.87978e-06	1.17071e-05	1.53432e-05	1.83933e-05	2.25348e-05	2.97075e-05	3.65381e-05	3.73682e-05	3.1296e-05
MASLD	New Zealand	-	-	-	4.88393e-06	1.41586e-06	1.27796e-06	2.62987e-06	4.37802e-06	6.80856e-06	1.31703e-05	2.2544e-05	3.29005e-05	4.12795e-05	3.95749e-05	4.7222e-05	5.74398e-05	7.27551e-05	0.000109395	8.85244e-05	3.95982e-05	-	-	-	1.8015e-05	7.09506e-06	4.2574e-06	5.85387e-06	5.83522e-06	1.25915e-05	2.04004e-05	2.47416e-05	3.33674e-05	4.47852e-05	5.02348e-05	7.92585e-05	9.80831e-05	0.000112997	0.000203052	0.000122902	0.000117727
MASLD	Northern Mariana Islands	-	-	-	8.51108e-07	3.59197e-07	8.08528e-07	5.20017e-07	1.1887e-06	1.88473e-06	1.42586e-05	9.64361e-06	4.44867e-05	2.78686e-05	0.00010776	2.18406e-05	9.4675e-05	2.86001e-05	0.000102348	5.84395e-05	4.81878e-05	-	-	-	6.63507e-06	1.66376e-07	2.08464e-06	6.77845e-07	1.00151e-06	6.15877e-06	2.32401e-06	3.67899e-05	1.33788e-05	3.95051e-05	3.64676e-05	1.44122e-05	7.01792e-05	4.52589e-05	8.91181e-05	2.02006e-05	3.1362e-05
MASLD	Papua New Guinea	-	-	-	4.36128e-07	1.7166e-07	3.01424e-07	4.34995e-07	8.27464e-07	1.35807e-06	2.79188e-06	4.46394e-06	7.45885e-06	1.02021e-05	1.44075e-05	1.65506e-05	1.31826e-05	1.4593e-05	1.53641e-05	1.66447e-05	6.70906e-06	-	-	-	6.81065e-06	1.72756e-07	1.24786e-06	7.51262e-07	1.81913e-06	1.58198e-06	3.03073e-06	6.68388e-06	8.65526e-06	1.13139e-05	1.06163e-05	1.05964e-05	2.05812e-05	2.07434e-05	2.266e-05	9.31185e-06	1.11785e-05
MASLD	Philippines	-	-	-	1.63431e-06	1.2554e-06	1.64291e-06	2.37827e-06	4.36525e-06	6.44511e-06	1.10883e-05	1.74442e-05	2.71749e-05	3.68188e-05	4.53351e-05	5.07784e-05	5.86943e-05	6.09001e-05	5.49779e-05	5.8715e-05	4.61038e-05	-	-	-	2.52477e-06	1.49959e-06	1.22632e-06	1.71827e-06	2.63031e-06	3.77296e-06	5.89264e-06	9.20096e-06	1.34872e-05	1.93818e-05	2.4235e-05	2.81862e-05	3.64496e-05	5.08399e-05	6.47823e-05	7.22406e-05	6.80177e-05
MASLD	South Korea	-	-	-	4.59798e-07	2.83788e-07	4.21014e-07	9.0289e-07	3.66229e-06	7.34975e-06	1.87034e-05	3.40517e-05	6.15609e-05	8.42504e-05	8.60061e-05	0.000115127	0.000183116	0.000272053	0.000409984	0.000296329	0.000306675	-	-	-	3.30809e-06	2.21782e-06	1.82189e-06	3.22194e-06	8.50566e-06	1.1917e-05	2.3148e-05	3.77915e-05	6.6268e-05	9.73237e-05	0.000125097	0.000186662	0.000299999	0.000371426	0.000537819	0.000384421	0.000356851
MASLD	Samoa	-	-	-	7.70225e-07	3.78932e-07	5.85381e-07	8.32416e-07	1.67427e-06	2.8491e-06	6.89281e-06	1.17128e-05	2.08478e-05	2.95948e-05	3.92794e-05	3.77999e-05	3.82964e-05	5.07474e-05	5.50771e-05	6.55579e-05	3.60101e-05	-	-	-	5.58474e-06	3.10898e-07	1.34604e-06	9.03129e-07	2.2208e-06	2.29421e-06	4.79916e-06	8.72774e-06	1.26923e-05	1.7132e-05	2.04702e-05	1.71001e-05	3.42451e-05	3.90477e-05	4.90987e-05	2.56287e-05	2.51621e-05
MASLD	Singapore	-	-	-	1.58449e-07	6.60008e-08	1.23203e-07	1.54085e-07	4.92732e-07	6.94108e-07	2.03741e-06	4.6678e-06	1.09779e-05	1.96875e-05	3.14442e-05	3.691e-05	5.82828e-05	6.4502e-05	8.23345e-05	5.18276e-05	3.90068e-05	-	-	-	7.12329e-07	2.68993e-07	2.17856e-07	2.48576e-07	5.37325e-07	1.04025e-06	2.80498e-06	7.88151e-06	1.30263e-05	2.73809e-05	3.82878e-05	4.2427e-05	8.10511e-05	8.80664e-05	0.00010524	7.00145e-05	4.92744e-05
MASLD	Solomon Islands	-	-	-	9.53135e-07	4.69974e-07	9.29234e-07	1.39302e-06	2.88195e-06	4.88726e-06	9.93998e-06	1.30799e-05	1.96997e-05	2.32551e-05	3.02882e-05	2.80903e-05	2.16937e-05	2.45691e-05	2.32896e-05	1.9951e-05	8.10698e-06	-	-	-	6.86841e-06	2.09683e-07	1.75058e-06	1.29179e-06	3.51083e-06	3.33071e-06	6.67548e-06	1.07461e-05	1.37405e-05	1.58363e-05	1.62752e-05	1.25473e-05	2.64802e-05	2.3413e-05	2.21756e-05	5.87965e-06	6.22466e-06
MASLD	Taiwan (Province of China)	-	-	-	8.34978e-07	6.87137e-07	7.66827e-07	1.42833e-06	4.24049e-06	7.03871e-06	1.26792e-05	2.34535e-05	3.76094e-05	5.67116e-05	7.95249e-05	6.63716e-05	0.000101794	8.58574e-05	0.000110559	9.94518e-05	5.4064e-05	-	-	-	3.57991e-06	2.32494e-06	2.00042e-06	2.66651e-06	5.24506e-06	6.92087e-06	9.3924e-06	1.29564e-05	2.00853e-05	3.21142e-05	5.14858e-05	5.24014e-05	8.7878e-05	9.31322e-05	0.000116997	0.000102403	6.41494e-05
MASLD	Thailand	-	-	-	3.07949e-06	2.54295e-06	3.43584e-06	6.73061e-06	1.10495e-05	1.57156e-05	2.34668e-05	4.01088e-05	5.86437e-05	7.4653e-05	8.52553e-05	9.47976e-05	0.000112162	0.000136029	0.000146238	0.00018632	0.000169175	-	-	-	3.21879e-06	2.09121e-06	1.79071e-06	2.6751e-06	3.72429e-06	6.10911e-06	8.53395e-06	1.45584e-05	2.17338e-05	3.03658e-05	4.28043e-05	5.29877e-05	7.41314e-05	0.000106874	0.000142154	0.000135489	0.000119458
MASLD	East Timor	-	-	-	4.68206e-07	3.127e-07	3.46106e-07	5.01663e-07	9.03133e-07	1.50047e-06	2.70624e-06	4.68586e-06	7.64471e-06	1.14995e-05	1.68942e-05	1.75651e-05	1.5991e-05	2.10199e-05	2.64422e-05	2.40346e-05	2.12258e-05	-	-	-	1.62611e-06	8.92357e-07	6.10941e-07	7.8322e-07	1.17716e-06	2.07965e-06	3.72963e-06	6.71133e-06	9.85005e-06	1.5289e-05	2.4057e-05	2.58583e-05	2.46899e-05	3.50856e-05	5.52947e-05	3.85004e-05	3.00532e-05
MASLD	Tonga	-	-	-	3.30172e-06	1.75802e-06	3.44441e-06	5.52958e-06	1.35128e-05	2.40955e-05	4.71724e-05	6.66483e-05	0.00010729	0.000142023	0.000187462	0.000197851	0.000183255	0.000212125	0.000252287	0.000278829	0.00012725	-	-	-	1.77036e-05	5.10256e-07	4.54245e-06	3.96644e-06	1.02568e-05	8.72004e-06	1.8238e-05	3.66099e-05	4.91434e-05	6.47234e-05	6.21124e-05	4.64093e-05	0.000111801	0.000120985	0.000158019	6.48401e-05	9.54835e-05
MASLD	Vanuatu	-	-	-	6.13614e-07	2.69988e-07	5.55775e-07	8.34781e-07	1.52425e-06	2.31015e-06	4.69687e-06	7.04018e-06	1.09306e-05	1.75331e-05	2.28738e-05	2.73818e-05	3.05264e-05	3.45587e-05	4.03089e-05	3.45591e-05	1.19058e-05	-	-	-	7.10061e-06	1.59732e-07	1.39256e-06	9.47781e-07	2.55641e-06	2.12782e-06	4.08589e-06	7.57498e-06	9.97048e-06	1.477e-05	1.46593e-05	1.57617e-05	3.88448e-05	3.92388e-05	4.7398e-05	1.18227e-05	1.00214e-05
MASLD	Vietnam	-	-	-	3.23495e-06	2.13885e-06	2.23515e-06	2.94901e-06	6.20436e-06	1.20362e-05	2.57827e-05	5.142e-05	8.59698e-05	0.000114484	0.000116288	0.000115154	0.000113817	0.00014953	0.000217655	0.000215004	0.000197111	-	-	-	3.28171e-06	1.69561e-06	1.25664e-06	1.64809e-06	2.76235e-06	4.34948e-06	7.27275e-06	1.32653e-05	2.37255e-05	3.73564e-05	4.57126e-05	5.23337e-05	6.26039e-05	7.99413e-05	0.000100063	9.77468e-05	8.0929e-05
	*Proportion of HCC cases arising from non-cirrhotic patients

## Sheet: Table S15
	Table S15. Estimated annual incidence rate of HCC in non-cirrhotic patients assuming a lower liver cancer incidence
	Country or territory	Male																				Female
Etiology		<5 years	5-9 years	10-14 years	15-19 years	20-24 years	25-29 years	30-34 years	35-39 years	40-44 years	45-49 years	50-54 years	55-59 years	60-64 years	65-69 years	70-74 years	75-79 years	80-84 years	85-89 years	90-94 years	95+ years	<5 years	5-9 years	10-14 years	15-19 years	20-24 years	25-29 years	30-34 years	35-39 years	40-44 years	45-49 years	50-54 years	55-59 years	60-64 years	65-69 years	70-74 years	75-79 years	80-84 years	85-89 years	90-94 years	95+ years
Chronic hepatitis B	American Samoa	0	0	3.52833e-06	1.41611e-05	2.86776e-05	4.3158e-05	3.26874e-05	4.99194e-05	8.30314e-05	0.000172284	0.000245844	0.000310045	0.000395156	0.000503675	0.000488345	0.000409654	0.000417606	0.000486885	0.000487522	0.000202144	0	0	1.63761e-06	3.17624e-05	4.52204e-06	4.59593e-05	1.93423e-05	3.88578e-05	3.29196e-05	6.00253e-05	0.000101291	0.000125638	0.000148623	0.000136308	0.000101924	0.000242493	0.000201726	0.000231108	7.27095e-05	7.99917e-05
Chronic hepatitis B	Australia	0	0	9.18416e-06	2.83783e-05	3.93433e-05	1.11335e-05	2.24123e-05	2.89277e-05	4.1078e-05	8.98728e-05	0.000138625	0.000207137	0.000212928	0.000229467	0.000245359	0.000282351	0.000287601	0.000351845	0.000256156	0.000144895	0	0	3.9571e-06	1.00741e-05	2.64285e-05	6.95441e-06	9.56707e-06	1.30848e-05	2.09872e-05	3.26229e-05	3.67916e-05	5.30161e-05	5.57645e-05	6.15488e-05	8.06971e-05	9.68661e-05	9.74686e-05	0.000128149	0.000107412	7.02027e-05
Chronic hepatitis B	Brunei Darussalam	0	0	9.92675e-06	2.62825e-05	4.36136e-05	0.000137698	0.000266061	0.000297945	0.000136816	0.000290732	0.000445749	0.000627695	0.000743618	0.00103535	0.00108323	0.00125329	0.00135519	0.000579757	0.000947486	0.0016364	0	0	1.10294e-05	1.62025e-05	5.44285e-05	6.10766e-05	0.000130528	0.000132348	3.37708e-05	6.4744e-05	9.12068e-05	0.000146651	0.000201181	0.000384819	0.000396877	0.000733261	0.000551658	0.000557976	0.000409325	0.00102273
Chronic hepatitis B	Cambodia	0	0	9.38774e-07	3.35207e-06	3.37121e-06	2.72465e-06	5.2322e-06	9.96091e-06	1.78454e-05	3.11874e-05	6.35834e-05	7.11287e-05	9.25149e-05	9.55657e-05	9.94568e-05	0.000116109	0.000124567	0.000134165	0.00011692	8.49744e-05	0	0	1.57898e-06	3.76247e-06	4.54711e-06	3.17863e-06	5.90973e-06	9.71765e-06	1.50365e-05	2.50094e-05	4.16953e-05	5.72707e-05	7.61568e-05	0.000102169	0.000113311	0.000139967	0.000139961	0.000157578	0.000124587	8.38104e-05
Chronic hepatitis B	China	0	0	2.94036e-05	2.80023e-05	2.84215e-05	4.10178e-05	0.000100062	0.000176761	0.000286247	0.000397206	0.000492073	0.000493995	0.000645781	0.000711324	0.000779211	0.000837475	0.00110031	0.00165843	0.00186677	0.0013804	0	0	1.54457e-05	1.00769e-05	1.00678e-05	8.08548e-06	1.40232e-05	2.15662e-05	3.53313e-05	6.23145e-05	9.06581e-05	0.000109157	0.000159233	0.000223761	0.000255733	0.000293468	0.00034226	0.000383196	0.000294105	0.000146513
Chronic hepatitis B	North Korea	0	0	7.52445e-06	1.48735e-05	5.97444e-06	1.17332e-05	2.50106e-05	4.84493e-05	7.14795e-05	0.000131794	0.000176281	0.000211423	0.000243349	0.000230107	0.000248169	0.00024568	0.000217691	0.000194223	0.000176315	0.000158477	0	0	4.76452e-06	4.7789e-06	1.98556e-06	3.83836e-06	6.6232e-06	1.09883e-05	1.53782e-05	3.16078e-05	4.36152e-05	5.86993e-05	7.13913e-05	7.29993e-05	9.50522e-05	9.404e-05	7.69506e-05	7.67384e-05	7.30644e-05	5.46052e-05
Chronic hepatitis B	Fiji	0	0	2.49391e-05	2.37998e-05	3.8681e-05	0.000148609	0.000117886	6.82823e-05	0.000124611	0.000269044	0.000397192	0.000521639	0.000601548	0.000785607	0.000767904	0.000695615	0.00071929	0.00112732	0.00182315	0.000403519	0	0	3.83888e-06	2.79477e-05	3.0083e-06	7.38565e-05	3.39362e-05	2.34642e-05	1.92311e-05	3.7763e-05	7.32335e-05	9.0056e-05	0.000101376	9.94298e-05	7.82056e-05	0.000169303	0.000117298	0.000144597	3.25995e-05	5.27118e-05
Chronic hepatitis B	Guam	0	0	5.66809e-06	2.95107e-05	4.24234e-05	7.83677e-05	8.42605e-05	0.000120242	0.000156001	0.000261402	0.000412355	0.000499403	0.000416159	0.000487974	0.000423529	0.000300135	0.00036315	0.000333832	0.000290242	5.09963e-05	0	0	4.79208e-07	2.84478e-05	2.55834e-06	2.86105e-05	1.32382e-05	2.45835e-05	2.19524e-05	4.59834e-05	6.92597e-05	7.52236e-05	7.64736e-05	7.88231e-05	5.40929e-05	0.000109348	8.89542e-05	6.84776e-05	1.25016e-05	9.43631e-06
Chronic hepatitis B	Indonesia	0	0	1.04097e-06	3.44727e-06	5.80947e-06	1.01338e-05	1.23947e-05	2.48669e-05	3.90197e-05	5.92761e-05	8.53663e-05	0.00011194	0.000116224	0.000118105	0.000106651	0.000115653	0.000113375	0.000111657	0.000102208	8.48134e-05	0	0	6.87144e-07	1.60018e-06	2.58349e-06	3.96226e-06	4.61879e-06	7.87012e-06	1.1934e-05	1.54315e-05	2.26311e-05	2.81575e-05	3.64537e-05	4.22652e-05	4.59711e-05	6.14721e-05	7.3175e-05	8.25714e-05	7.65832e-05	6.20015e-05
Chronic hepatitis B	Japan	0	0	3.62979e-06	5.93742e-06	9.63232e-06	1.53937e-05	2.68963e-05	5.17691e-05	9.56278e-05	0.000148109	0.000203546	0.00030264	0.000385736	0.000631866	0.000616977	0.000956151	0.000988849	0.00166387	0.00107342	0.000427251	0	0	3.35229e-06	3.98418e-06	6.99675e-06	1.29959e-05	1.98308e-05	2.88758e-05	3.84023e-05	4.94597e-05	5.88945e-05	7.51643e-05	0.0001097	0.000210608	0.000268303	0.000485742	0.000508921	0.000866854	0.000597779	0.00043794
Chronic hepatitis B	Kiribati	0	0	1.55393e-06	3.66343e-06	4.81811e-06	1.25382e-05	1.32506e-05	2.45385e-05	3.61393e-05	6.94759e-05	0.000102507	0.000139913	0.000154404	0.000172657	0.000185425	0.000167401	0.000150832	0.000140562	0.000121416	3.61272e-05	0	0	1.37764e-06	1.84315e-05	1.70877e-06	2.57443e-05	1.31982e-05	2.69706e-05	2.17224e-05	3.78504e-05	7.41863e-05	8.53297e-05	9.27616e-05	9.85841e-05	7.27081e-05	0.000166387	0.00010323	9.83012e-05	2.10337e-05	1.471e-05
Chronic hepatitis B	Laos	0	0	1.57239e-06	3.28318e-06	3.73281e-06	7.72277e-06	1.54798e-05	2.78297e-05	4.79433e-05	7.25868e-05	0.000125269	0.000172904	0.000207558	0.00024343	0.000260836	0.000291907	0.000285118	0.000273719	0.000229568	0.000144376	0	0	8.21585e-07	1.62233e-06	1.94428e-06	3.53688e-06	7.13537e-06	1.06723e-05	1.77571e-05	2.90623e-05	4.87215e-05	6.83079e-05	8.36809e-05	0.000126781	0.000114058	0.000150591	0.00014102	0.000145077	0.000120938	7.23656e-05
Chronic hepatitis B	Malaysia	0	0	2.33961e-05	6.20246e-05	6.89117e-05	0.000110106	0.00018028	7.10963e-05	0.000137982	0.000239935	0.000380407	0.000617268	0.000769835	0.000792314	0.000918949	0.000841785	0.00129085	0.000817503	0.000954798	0.000306359	0	0	1.05137e-05	2.16663e-05	3.15823e-05	4.17461e-05	6.72771e-05	1.98201e-05	3.47107e-05	5.67581e-05	9.53781e-05	0.000137506	0.000172781	0.000210536	0.000204704	0.000191609	0.000302935	0.000262229	0.000295385	0.000103294
Chronic hepatitis B	Marshall Islands	0	0	2.69505e-06	3.05064e-06	4.39605e-06	9.26947e-06	1.06406e-05	1.88838e-05	2.73906e-05	5.52131e-05	7.07729e-05	9.50157e-05	0.000103895	0.000138914	0.000126984	0.00010446	0.000120828	0.000136955	0.000128635	3.93901e-05	0	0	2.19528e-06	1.25945e-05	1.52178e-06	1.88881e-05	1.00465e-05	2.16248e-05	1.67181e-05	3.50443e-05	6.08102e-05	6.84056e-05	7.88711e-05	7.62218e-05	6.24602e-05	0.000140645	0.000106398	0.000114136	2.85316e-05	2.16872e-05
Chronic hepatitis B	Federated States of Micronesia	0	0	2.53615e-06	5.41235e-06	9.1569e-06	2.89676e-05	5.31499e-05	2.98436e-05	4.96369e-05	9.65363e-05	0.000119135	0.000168332	0.000182803	0.000210948	0.000217308	0.00016621	0.000171264	0.000179945	0.000159552	4.5009e-05	0	0	1.16585e-06	1.03124e-05	1.27001e-06	2.06361e-05	2.04079e-05	1.46114e-05	1.41451e-05	2.7999e-05	4.85808e-05	6.19572e-05	6.85813e-05	6.75772e-05	5.26466e-05	0.000108414	9.12828e-05	8.91725e-05	2.28173e-05	1.65801e-05
Chronic hepatitis B	Mongolia	0	0	6.38015e-05	0.000107468	0.0001279	0.000202682	7.85644e-05	9.82149e-05	0.00021426	0.0005061	0.000881989	0.00117653	0.00130086	0.00126962	0.00131548	0.00173319	0.00134952	0.00182573	0.00071551	0.000379466	0	0	3.06353e-05	6.68711e-05	0.000151738	0.000178609	8.3208e-05	9.70919e-05	0.000139715	0.000170698	0.000284694	0.000451475	0.000598843	0.000846935	0.000863972	0.00114159	0.000929121	0.0014571	0.000906784	0.000317086
Chronic hepatitis B	Myanmar	0	0	1.43632e-06	9.89149e-06	3.74742e-06	7.73463e-06	1.47959e-05	2.54798e-05	4.41635e-05	7.15031e-05	0.000142248	0.000199675	0.000254824	0.00030955	0.000332116	0.000320053	0.00032434	0.000283085	0.000253918	0.000147155	0	0	7.71449e-07	4.3547e-06	1.91556e-06	3.73251e-06	8.68023e-06	1.37531e-05	2.09576e-05	3.22101e-05	5.17955e-05	7.36565e-05	8.92635e-05	0.000114426	0.000124929	0.000159348	0.000166863	0.000207903	0.000226385	0.000185864
Chronic hepatitis B	New Zealand	0	0	3.62857e-06	2.02975e-05	2.1735e-05	3.84427e-05	6.53859e-05	7.11939e-05	7.75645e-05	0.000120329	0.000171948	0.000205513	0.000209945	0.000201282	0.000215087	0.000252079	0.000261081	0.000328196	0.000229907	8.10419e-05	0	0	1.07774e-05	1.89949e-05	2.54491e-05	3.53811e-05	3.75969e-05	2.71858e-05	3.19359e-05	4.50718e-05	4.57883e-05	5.43079e-05	5.8933e-05	7.36752e-05	0.000112836	0.000135645	0.0001477	0.000219181	0.000113916	8.78427e-05
Chronic hepatitis B	Northern Mariana Islands	0	0	2.02755e-06	8.73431e-06	1.30128e-05	5.08891e-05	8.84013e-06	1.39307e-05	2.30934e-05	0.000165654	0.000104036	0.000397824	0.00019879	0.000709152	0.000121649	0.000496536	0.000132433	0.000436291	0.000216982	0.000152148	0	0	6.20052e-07	1.34312e-05	1.81751e-06	5.1302e-05	4.7995e-06	5.17555e-06	3.10444e-05	1.16945e-05	0.000162664	5.2508e-05	0.000128059	0.000116377	4.17598e-05	0.000190098	8.91581e-05	0.000151792	2.63586e-05	2.97143e-05
Chronic hepatitis B	Papua New Guinea	0	0	4.4285e-07	9.74932e-07	6.27095e-07	1.53478e-06	2.36971e-06	4.08249e-06	6.87227e-06	1.30194e-05	1.92793e-05	2.97553e-05	3.46276e-05	4.7596e-05	4.96073e-05	4.00159e-05	3.80671e-05	3.11739e-05	2.6323e-05	7.10835e-06	0	0	2.78982e-07	3.60504e-06	2.25372e-07	2.66589e-06	1.74285e-06	3.73785e-06	3.11166e-06	5.87442e-06	1.34639e-05	1.49844e-05	1.84436e-05	1.85972e-05	1.77105e-05	3.36724e-05	2.45266e-05	2.14223e-05	6.31495e-06	4.93249e-06
Chronic hepatitis B	Philippines	0	0	4.17956e-06	7.38428e-06	9.3195e-06	2.66979e-05	3.11803e-05	5.99909e-05	8.96031e-05	0.000137652	0.000188734	0.000238293	0.000274714	0.000317147	0.000308687	0.000357932	0.000327078	0.000260777	0.000213605	0.000131256	0	0	1.6158e-06	2.41675e-06	2.94577e-06	5.1508e-06	5.54723e-06	9.04725e-06	1.29605e-05	2.03161e-05	2.89328e-05	3.74139e-05	5.08387e-05	6.65224e-05	6.9802e-05	8.55541e-05	8.87638e-05	8.67279e-05	7.06251e-05	5.06771e-05
Chronic hepatitis B	South Korea	0	0	3.10047e-05	4.73192e-05	3.71199e-05	0.000100793	0.00018136	0.000581546	0.000346884	0.000848207	0.00133601	0.00194019	0.00221778	0.0022534	0.00286874	0.00426633	0.00556106	0.00748608	0.00527226	0.00511553	0	0	1.75463e-05	2.74614e-05	3.30405e-05	6.7887e-05	0.000109283	0.000207965	7.58126e-05	0.000129063	0.000167926	0.000260747	0.000314343	0.000422658	0.000645101	0.00105952	0.00117117	0.0017014	0.00124715	0.000989813
Chronic hepatitis B	Samoa	0	0	2.24428e-06	3.19716e-06	4.06614e-06	1.13016e-05	1.27009e-05	2.39309e-05	4.0452e-05	9.96967e-05	0.000158885	0.000248256	0.000304594	0.000368522	0.000331282	0.000328558	0.000389488	0.000391565	0.000399888	0.000176341	0	0	7.26758e-07	3.53883e-06	6.69593e-07	6.79045e-06	4.2715e-06	9.74281e-06	9.90964e-06	2.0044e-05	3.60661e-05	4.49806e-05	5.77481e-05	6.74235e-05	5.32713e-05	9.40244e-05	8.55942e-05	9.25319e-05	4.02146e-05	2.77561e-05
Chronic hepatitis B	Singapore	0	0	2.75627e-05	5.47322e-05	5.21301e-05	0.000137471	8.96459e-05	7.32852e-05	9.43319e-05	0.000275582	0.000523522	0.000960728	0.00143381	0.00221384	0.00251448	0.00368715	0.00364324	0.00398059	0.00223403	0.00146969	0	0	2.65763e-05	4.4084e-05	5.10978e-05	8.01738e-05	5.08554e-05	2.40899e-05	3.86464e-05	8.93468e-05	0.000192752	0.000239271	0.000399324	0.000564962	0.000677149	0.00126007	0.00108653	0.00124589	0.00072319	0.000390073
Chronic hepatitis B	Solomon Islands	0	0	2.23998e-06	5.37678e-06	5.50606e-06	2.24578e-05	2.45417e-05	2.31243e-05	3.87386e-05	7.98364e-05	9.57435e-05	0.000124835	0.000126989	0.000165536	0.000149751	0.000117095	0.000114018	9.56913e-05	6.46647e-05	1.87894e-05	0	0	8.24603e-07	7.56377e-06	5.81391e-07	1.25928e-05	7.43695e-06	9.51872e-06	9.17177e-06	1.93883e-05	2.8594e-05	3.35553e-05	3.38901e-05	3.77787e-05	2.79848e-05	5.69662e-05	3.74414e-05	2.94349e-05	6.01861e-06	4.36533e-06
Chronic hepatitis B	Taiwan (Province of China)	0	0	1.54809e-05	3.85274e-05	5.963e-05	0.000100482	0.000177389	0.000307923	0.000117893	0.000192812	0.000320996	0.00041809	0.000494988	0.000609173	0.000464963	0.000670553	0.00048664	0.000553111	0.000383056	0.000154332	0	0	1.41178e-05	2.48368e-05	3.63057e-05	4.95623e-05	6.26558e-05	7.95641e-05	2.61506e-05	3.82563e-05	5.25822e-05	7.84939e-05	0.000114426	0.000179184	0.000178631	0.000263415	0.000218445	0.000214333	0.000152654	6.9596e-05
Chronic hepatitis B	Thailand	0	0	7.79538e-06	3.54019e-05	7.93903e-05	0.000173127	7.34729e-05	0.000121777	0.000179097	0.000246078	0.000349634	0.000451625	0.000459782	0.000481893	0.000502346	0.000615385	0.000642146	0.000660683	0.000682106	0.000459251	0	0	3.62445e-06	9.35989e-06	2.55145e-05	4.00442e-05	1.32666e-05	1.92036e-05	3.25236e-05	4.81448e-05	7.50725e-05	0.000103883	0.000120746	0.000169407	0.000199352	0.000266048	0.000283062	0.000311826	0.000237288	0.000166592
Chronic hepatitis B	East Timor	0	0	6.78731e-07	6.90061e-07	1.17805e-06	2.6053e-06	4.96097e-06	9.78719e-06	1.67132e-05	2.82975e-05	4.62231e-05	7.08654e-05	8.51776e-05	0.000119436	0.000115355	9.97227e-05	0.000123535	0.000131142	9.80417e-05	6.44895e-05	0	0	6.32938e-07	5.00147e-07	1.00659e-06	1.63215e-06	3.26088e-06	5.28078e-06	9.52035e-06	1.82733e-05	2.84554e-05	3.78149e-05	4.91582e-05	7.7095e-05	7.49054e-05	6.74106e-05	8.49506e-05	0.000108347	7.13327e-05	4.35465e-05
Chronic hepatitis B	Tonga	0	0	3.43192e-05	9.52747e-05	8.31866e-05	0.000168695	0.000308984	0.000124393	0.000206458	0.000404302	0.000535664	0.000728535	0.000859556	0.00105433	0.00100725	0.000906501	0.00094472	0.0011097	0.00111573	0.000413882	0	0	1.25314e-05	0.000123772	8.19175e-06	9.75567e-05	0.000100828	3.86724e-05	3.51413e-05	7.01464e-05	0.000133031	0.000154142	0.000183219	0.00017684	0.000116485	0.000241347	0.000199959	0.000220437	7.27097e-05	7.40517e-05
Chronic hepatitis B	Vanuatu	0	0	1.35261e-06	2.82343e-06	3.05794e-06	1.25153e-05	1.7235e-05	2.06695e-05	3.13405e-05	6.44028e-05	8.56019e-05	0.000112388	0.000149636	0.000195272	0.00020385	0.000235475	0.000220689	0.000232989	0.000169695	4.52726e-05	0	0	4.87686e-07	5.99579e-06	4.65426e-07	1.02609e-05	6.69628e-06	1.15841e-05	9.76435e-06	1.83579e-05	3.05087e-05	3.34438e-05	4.35225e-05	4.31158e-05	4.2814e-05	9.70978e-05	7.45143e-05	7.22349e-05	1.41078e-05	8.28416e-06
Chronic hepatitis B	Vietnam	0	0	4.9221e-06	1.08292e-05	7.23623e-06	1.11715e-05	1.94847e-05	4.03161e-05	8.23445e-05	0.000160772	0.000278992	0.00039815	0.000434712	0.000391157	0.000318012	0.000302524	0.000338297	0.000410822	0.000338813	0.000221286	0	0	1.87471e-06	3.27471e-06	2.8099e-06	3.37019e-06	6.50418e-06	1.07136e-05	1.66016e-05	2.9228e-05	5.04989e-05	7.71259e-05	0.000113939	0.000126889	0.000132173	0.000137693	0.000129855	0.000132318	9.3228e-05	6.071e-05
Chronic hepatitis C	American Samoa	0	0	1.81212e-08	5.22539e-08	2.16402e-07	7.43515e-07	1.97537e-06	5.85083e-06	1.46766e-05	3.97737e-05	8.15047e-05	0.000129164	0.000218788	0.000379365	0.00036924	0.000340917	0.000434412	0.000466544	0.000442068	0.000179049	0	0	2.87682e-08	4.42512e-07	1.23406e-07	2.63996e-06	3.82441e-06	1.43585e-05	2.07196e-05	5.01148e-05	0.000138215	0.000212384	0.000340946	0.000379475	0.000360769	0.00088635	0.000902956	0.00104005	0.000367814	0.000470347
Chronic hepatitis C	Australia	0	0	7.17815e-08	2.056e-07	6.63533e-07	1.54414e-06	6.70153e-06	1.77235e-05	4.41806e-05	0.00012095	0.000311664	0.000539705	0.000661577	0.000548468	0.000608757	0.000655098	0.000821011	0.00121793	0.0013834	0.0219929	0	0	1.21057e-07	3.0411e-07	1.5596e-06	3.02539e-06	7.80278e-06	1.89619e-05	5.0583e-05	0.000105574	0.00019194	0.000348688	0.000421245	0.000383468	0.00050251	0.000563237	0.000637929	0.000812899	0.000834055	0.00101971
Chronic hepatitis C	Brunei Darussalam	0	0	9.71083e-08	1.90844e-07	7.69226e-07	3.22338e-06	1.09651e-05	3.83564e-05	0.000106977	0.000262819	0.000560984	0.000977053	0.00127416	0.0016161	0.00159453	0.0017367	0.00200658	0.00101331	0.00174166	0.00381979	0	0	4.8453e-07	4.58044e-07	3.53349e-06	3.38685e-06	1.18716e-05	4.68952e-05	8.13488e-05	0.000217	0.000374817	0.000689965	0.0010544	0.00167754	0.00165445	0.00253158	0.00236967	0.00239095	0.00202296	0.00638141
Chronic hepatitis C	Cambodia	0	0	3.52849e-09	1.24217e-08	4.94244e-08	1.10271e-07	4.23909e-07	1.01683e-06	3.03771e-06	7.68894e-06	2.04644e-05	3.15094e-05	5.50878e-05	8.45433e-05	0.00011162	0.000136483	0.000196737	0.000243131	0.000232733	0.000206862	0	0	1.02265e-08	2.89732e-08	1.41793e-07	2.70496e-07	9.68556e-07	2.43881e-06	6.353e-06	1.42122e-05	3.15238e-05	5.18545e-05	9.56777e-05	0.000151599	0.000207883	0.000275302	0.000358239	0.00043023	0.000378154	0.00030868
Chronic hepatitis C	China	0	0	9.68576e-08	1.77892e-07	7.11212e-07	3.3936e-06	1.47789e-05	4.0391e-05	9.76859e-05	0.000168781	0.000259945	0.000334939	0.000534727	0.000733626	0.000898483	0.00111082	0.00155716	0.00234628	0.00238855	0.00179096	0	0	2.27455e-07	2.77606e-07	1.15039e-06	3.39591e-06	9.57972e-06	2.32254e-05	5.44542e-05	0.000110836	0.00020734	0.00032123	0.000612404	0.000924266	0.00122654	0.00147234	0.00203606	0.00242479	0.0019816	0.00117759
Chronic hepatitis C	North Korea	0	0	8.76697e-09	3.56641e-08	2.28513e-07	5.35353e-07	2.48689e-06	7.29206e-06	1.69789e-05	4.17419e-05	7.58054e-05	0.000122754	0.000210723	0.000247333	0.000335679	0.000363353	0.000408139	0.000378596	0.000382607	0.000376531	0	0	2.50075e-08	5.14742e-08	3.28987e-07	7.84489e-07	2.6088e-06	7.08012e-06	1.54892e-05	3.94019e-05	7.58147e-05	0.000129106	0.000232883	0.000302506	0.000471478	0.000520571	0.000526551	0.000612991	0.000636463	0.000627736
Chronic hepatitis C	Fiji	0	0	2.83958e-08	3.58384e-08	1.15795e-07	3.65428e-07	1.2183e-06	4.06133e-06	1.08003e-05	3.28623e-05	6.30067e-05	0.000113481	0.000190116	0.00030645	0.000347439	0.00032251	0.000401536	0.000604497	0.000903365	0.000198244	0	0	3.89088e-08	3.54147e-07	6.92783e-08	1.34184e-06	2.2781e-06	9.60936e-06	1.28011e-05	3.10624e-05	9.04671e-05	0.000153219	0.000258025	0.00028076	0.000231971	0.00054741	0.000477281	0.000595883	0.000156136	0.000279446
Chronic hepatitis C	Guam	0	0	4.44546e-08	6.98177e-08	2.21792e-07	9.23385e-07	3.76513e-06	1.38281e-05	2.62587e-05	5.76038e-05	0.000125787	0.000216795	0.000269848	0.000415828	0.000446832	0.000307124	0.000491913	0.000474804	0.000381687	6.94037e-05	0	0	1.55202e-08	2.63981e-07	4.78653e-08	1.10409e-06	1.78018e-06	8.50478e-06	1.29241e-05	3.56425e-05	8.74025e-05	0.000123345	0.000183187	0.000222951	0.000190565	0.000402693	0.000439151	0.000353793	6.69463e-05	5.27133e-05
Chronic hepatitis C	Indonesia	0	0	5.22892e-08	1.5148e-07	3.77303e-07	7.95161e-07	2.89845e-06	8.61311e-06	2.22751e-05	4.65826e-05	9.54948e-05	0.000159127	0.00024782	0.00032349	0.000389517	0.000487083	0.000605661	0.000617029	0.000520945	0.000440481	0	0	4.62649e-08	9.34572e-08	2.50412e-07	5.65279e-07	1.7463e-06	4.73931e-06	1.08237e-05	1.94265e-05	3.76435e-05	5.4887e-05	8.49177e-05	0.00011785	0.000168264	0.000249984	0.00034228	0.000379691	0.000336445	0.000275798
Chronic hepatitis C	Japan	0	0	6.90444e-06	1.09594e-05	2.59618e-05	4.54832e-05	0.000127554	0.000364165	0.00097764	0.00194149	0.00391167	0.00739304	0.0115978	0.0167913	0.0171817	0.0259919	0.0328938	0.0612144	0.0660653	0.434012	0	0	6.30334e-06	7.42739e-06	1.75964e-05	3.50059e-05	9.2443e-05	0.000221207	0.000473887	0.000810384	0.00131488	0.00197119	0.00304435	0.00508813	0.00570936	0.00969489	0.0107805	0.0188221	0.0145293	0.0151066
Chronic hepatitis C	Kiribati	0	0	1.3132e-08	2.60116e-08	6.97724e-08	2.82631e-07	9.12639e-07	3.03558e-06	6.65841e-06	1.67145e-05	3.53918e-05	6.67769e-05	9.58349e-05	0.00014287	0.000173482	0.000156628	0.00017251	0.000166534	0.000136967	3.52406e-05	0	0	3.31373e-08	4.21775e-07	8.73575e-08	2.00603e-06	2.91417e-06	1.22397e-05	1.50631e-05	3.58304e-05	0.000106388	0.000160773	0.000241217	0.00030414	0.00026537	0.000728369	0.00057982	0.000550377	0.000133533	0.000105616
Chronic hepatitis C	Laos	0	0	1.9238e-08	4.91787e-08	1.93701e-07	4.57526e-07	1.59922e-06	4.15806e-06	1.10401e-05	2.10963e-05	5.01501e-05	9.75221e-05	0.000161538	0.000240559	0.000294645	0.000371932	0.000476349	0.000514814	0.00042535	0.000296183	0	0	2.92347e-08	6.51659e-08	2.40878e-07	4.75576e-07	1.60335e-06	3.68001e-06	1.05351e-05	2.1275e-05	4.69373e-05	7.97457e-05	0.000133887	0.000236464	0.00025351	0.000378581	0.000423126	0.000435119	0.000379457	0.00026243
Chronic hepatitis C	Malaysia	0	0	6.70008e-09	1.68782e-08	6.89866e-08	1.75875e-07	6.58657e-07	2.20338e-06	6.89627e-06	1.55753e-05	3.53241e-05	7.43979e-05	0.000131012	0.000163762	0.000229705	0.00022213	0.000449922	0.000292898	0.000312816	9.66509e-05	0	0	7.45036e-09	1.43638e-08	7.6121e-08	1.4176e-07	5.47256e-07	1.37228e-06	4.06367e-06	9.74157e-06	2.36523e-05	4.78378e-05	8.80712e-05	0.000133055	0.000138238	0.00015459	0.000313871	0.000279262	0.000320117	0.00011175
Chronic hepatitis C	Marshall Islands	0	0	6.36173e-09	1.40268e-08	3.63818e-08	1.51465e-07	6.03608e-07	1.9706e-06	4.39829e-06	1.2322e-05	2.04355e-05	3.60731e-05	6.19983e-05	0.000101369	0.000107606	9.41982e-05	0.00012593	0.000144424	0.000136324	4.12819e-05	0	0	1.59843e-08	1.68333e-07	3.95278e-08	9.67436e-07	1.54373e-06	6.53672e-06	8.70693e-06	2.32791e-05	5.79845e-05	8.74226e-05	0.00013852	0.000171826	0.000160947	0.000366742	0.000344174	0.000390507	0.000107585	9.87037e-05
Chronic hepatitis C	Federated States of Micronesia	0	0	8.31511e-09	2.23188e-08	6.62244e-08	2.8273e-07	1.01474e-06	3.33128e-06	8.3598e-06	2.22948e-05	3.7257e-05	7.22681e-05	0.000109098	0.000178678	0.000187563	0.000163598	0.000194023	0.000206318	0.000172736	5.19289e-05	0	0	1.44182e-08	1.90387e-07	3.55372e-08	6.89322e-07	1.28408e-06	5.46986e-06	8.64155e-06	2.57008e-05	5.69459e-05	9.38531e-05	0.000143613	0.000172985	0.000161079	0.000351586	0.000364677	0.000370181	9.90754e-05	8.4911e-05
Chronic hepatitis C	Mongolia	0	0	1.43186e-07	3.00317e-07	8.38926e-07	1.80345e-06	6.66164e-06	1.66586e-05	6.21779e-05	0.000194725	0.000530826	0.00102497	0.00159537	0.00210591	0.00259895	0.00406249	0.00430735	0.00663383	0.129964	0.218906	0	0	1.84356e-07	5.0764e-07	2.27296e-06	3.73244e-06	1.30215e-05	2.96734e-05	7.32226e-05	0.000129817	0.000359846	0.000784689	0.00158921	0.00274135	0.00346158	0.0057026	0.0055242	0.0080748	0.00881795	0.195682
Chronic hepatitis C	Myanmar	0	0	7.00021e-09	1.93396e-08	6.53927e-08	1.45181e-07	4.95984e-07	1.33519e-06	3.92081e-06	8.1375e-06	2.12095e-05	3.74858e-05	6.49468e-05	9.44035e-05	0.000137413	0.000143446	0.000181234	0.000159982	0.000146918	9.0212e-05	0	0	1.95298e-08	4.0563e-08	1.17746e-07	2.2895e-07	8.2782e-07	1.93159e-06	4.54257e-06	9.86673e-06	2.06542e-05	2.93116e-05	5.34724e-05	8.13433e-05	0.000106644	0.000136932	0.00016213	0.00016858	0.000167101	0.00013884
Chronic hepatitis C	New Zealand	0	0	3.62799e-07	2.3251e-06	3.55443e-06	7.15529e-06	3.45695e-05	8.25722e-05	0.00020119	0.000400648	0.00081524	0.00119315	0.00148364	0.00141199	0.00154878	0.00165637	0.00184939	0.00225047	0.00148983	0.000534477	0	0	1.44063e-06	3.18366e-06	5.8622e-06	8.92286e-06	2.8028e-05	4.76193e-05	0.000133677	0.000262909	0.000368398	0.000503232	0.000663326	0.000730519	0.00116362	0.00133688	0.00149281	0.00200665	0.00098751	0.00077922
Chronic hepatitis C	Northern Mariana Islands	0	0	7.00498e-09	3.75859e-08	8.32619e-08	3.89546e-07	6.62992e-07	2.25376e-06	5.82945e-06	5.3699e-05	4.6054e-05	0.000224311	0.000168923	0.000772002	0.000163246	0.000676439	0.000243105	0.000798851	0.000386165	0.000228826	0	0	8.00379e-09	2.2869e-07	3.90743e-08	1.21713e-06	9.45276e-07	2.14784e-06	2.41036e-05	1.07547e-05	0.000244511	0.000109411	0.000368935	0.000434229	0.000177283	0.000827161	0.000507843	0.00087673	0.000175814	0.000232784
Chronic hepatitis C	Papua New Guinea	0	0	7.22205e-09	1.00873e-08	2.18741e-08	8.21057e-08	2.88545e-07	8.69315e-07	2.33357e-06	5.49272e-06	1.10312e-05	2.14992e-05	3.53361e-05	6.38853e-05	7.57252e-05	6.65969e-05	8.03891e-05	7.27351e-05	6.72329e-05	1.98961e-05	0	0	9.52194e-09	8.68584e-08	1.47505e-08	2.95651e-07	4.35097e-07	1.80717e-06	2.20589e-06	6.14865e-06	1.79649e-05	3.03771e-05	5.02848e-05	6.14369e-05	6.36656e-05	0.000126518	0.000120006	0.000105964	3.75871e-05	3.7072e-05
Chronic hepatitis C	Philippines	0	0	5.4614e-08	1.08005e-07	3.52051e-07	1.09036e-06	3.73233e-06	1.09584e-05	2.55351e-05	5.1186e-05	9.61193e-05	0.00016328	0.000264218	0.000385307	0.000484268	0.000617851	0.000713245	0.000593034	0.000524589	0.000335799	0	0	7.05307e-08	1.14688e-07	4.14465e-07	8.80091e-07	2.99214e-06	7.44594e-06	1.69379e-05	3.47959e-05	6.72458e-05	0.000109288	0.000188059	0.000281135	0.000360756	0.000489719	0.000652403	0.000688273	0.000619889	0.000525306
Chronic hepatitis C	South Korea	0	0	4.7384e-08	9.91133e-08	3.79799e-07	1.14341e-06	5.42667e-06	2.7006e-05	7.39363e-05	0.000193588	0.000362281	0.000621399	0.000731636	0.000755889	0.000878226	0.00116625	0.00163891	0.00235032	0.00146575	0.00136401	0	0	3.075e-07	5.91233e-07	2.35739e-06	3.75513e-06	1.2999e-05	4.49165e-05	8.43637e-05	0.000182419	0.000323002	0.000549566	0.000749178	0.000821447	0.00109346	0.00158685	0.00195589	0.00300905	0.00209209	0.00187458
Chronic hepatitis C	Samoa	0	0	1.00525e-08	1.95179e-08	5.84598e-08	1.76236e-07	6.58436e-07	2.03933e-06	5.77232e-06	1.70671e-05	3.86881e-05	7.65682e-05	0.000127434	0.000203883	0.000217484	0.000242854	0.000364962	0.000355322	0.000356642	0.000149753	0	0	1.67954e-08	1.15399e-07	4.64012e-08	5.03592e-07	8.91757e-07	3.54382e-06	6.05472e-06	1.65036e-05	4.08337e-05	6.91612e-05	0.000118682	0.000182759	0.000163381	0.000326225	0.000361583	0.000411023	0.000184699	0.000150293
Chronic hepatitis C	Singapore	0	0	3.42039e-08	6.46724e-08	2.28668e-07	8.65806e-07	2.70266e-06	1.05517e-05	2.12061e-05	6.7361e-05	0.000166132	0.000345507	0.0005314	0.00080285	0.000830781	0.00106899	0.00116522	0.00148614	0.000896159	0.000633146	0	0	1.34965e-07	2.14848e-07	5.83766e-07	1.01402e-06	2.50397e-06	6.01481e-06	1.52559e-05	4.70406e-05	0.00014565	0.000226986	0.000423832	0.000533327	0.000566774	0.000962881	0.00106466	0.00126559	0.000882978	0.000590041
Chronic hepatitis C	Solomon Islands	0	0	1.16441e-08	2.62747e-08	8.00072e-08	3.19846e-07	1.22064e-06	3.74054e-06	1.02606e-05	2.67599e-05	4.7159e-05	8.08942e-05	0.000112906	0.000180337	0.000185474	0.000152465	0.000191096	0.000159076	0.000116623	3.59824e-05	0	0	1.53631e-08	1.43986e-07	3.10348e-08	6.317e-07	1.20909e-06	5.08161e-06	8.68325e-06	2.35248e-05	5.12945e-05	8.10728e-05	0.00012126	0.000155903	0.000137484	0.000286329	0.000230651	0.000185196	4.52999e-05	3.87563e-05
Chronic hepatitis C	Taiwan (Province of China)	0	0	2.36051e-08	6.1361e-08	3.05018e-07	7.87219e-07	3.83635e-06	1.62382e-05	4.555e-05	9.53458e-05	0.000242266	0.000472295	0.000887693	0.00155896	0.00141574	0.00242156	0.00239236	0.0029779	0.00244381	0.00116922	0	0	7.38649e-08	1.48631e-07	7.36818e-07	1.86758e-06	5.81211e-06	1.93114e-05	4.11975e-05	7.40927e-05	0.000143607	0.000280894	0.000576387	0.00118401	0.00134404	0.00238353	0.00246368	0.00268981	0.00205479	0.00109999
Chronic hepatitis C	Thailand	0	0	1.98353e-08	6.44753e-08	2.79427e-07	7.31275e-07	3.81298e-06	9.92403e-06	2.42279e-05	4.67901e-05	9.37517e-05	0.000147208	0.000222632	0.000301884	0.000365004	0.00042173	0.000633819	0.00066835	0.000699381	0.000487844	0	0	2.79015e-08	6.063e-08	2.90499e-07	6.05263e-07	2.30758e-06	5.2205e-06	1.46899e-05	2.60848e-05	5.54422e-05	9.78643e-05	0.000156928	0.000252676	0.000332251	0.000459036	0.000658154	0.000755828	0.000664224	0.000475907
Chronic hepatitis C	East Timor	0	0	5.00868e-09	1.34231e-08	4.76902e-08	1.08946e-07	3.42388e-07	1.02575e-06	2.70622e-06	6.42385e-06	1.3927e-05	2.73223e-05	4.48138e-05	7.90802e-05	9.64039e-05	9.42504e-05	0.000129617	0.000145805	0.000110915	8.07742e-05	0	0	1.48214e-08	3.05587e-08	1.18729e-07	2.08111e-07	6.99523e-07	1.70403e-06	5.01519e-06	1.19263e-05	2.57674e-05	4.04269e-05	7.08612e-05	0.000124883	0.000137784	0.000149444	0.000210602	0.000314002	0.000206191	0.000158578
Chronic hepatitis C	Tonga	0	0	4.006e-08	1.03989e-07	2.76358e-07	1.13362e-06	4.61398e-06	1.76873e-05	4.69036e-05	0.00011816	0.000212818	0.000402128	0.000635602	0.000999563	0.00110748	0.00107236	0.00137746	0.00152355	0.00144239	0.000542689	0	0	3.62432e-08	3.62123e-07	7.41582e-08	1.73749e-06	3.61515e-06	1.58837e-05	2.20725e-05	6.15268e-05	0.000169742	0.000279814	0.000458727	0.000524059	0.000399119	0.000996138	0.000948464	0.00113765	0.000420709	0.000558223
Chronic hepatitis C	Vanuatu	0	0	7.11301e-09	1.35167e-08	4.60294e-08	1.90665e-07	7.24526e-07	2.20145e-06	4.97479e-06	1.31523e-05	2.61124e-05	4.87307e-05	8.92821e-05	0.000133967	0.000170319	0.000186652	0.000223364	0.000237347	0.00017637	4.88916e-05	0	0	1.05908e-08	1.25263e-07	2.61915e-08	5.97904e-07	9.72228e-07	4.33394e-06	6.01864e-06	1.45252e-05	3.59849e-05	5.88694e-05	0.000105621	0.000131026	0.000140501	0.000351547	0.000326789	0.000340109	7.56368e-05	5.59053e-05
Chronic hepatitis C	Vietnam	0	0	3.79505e-08	1.10691e-07	3.48369e-07	7.91192e-07	2.37887e-06	7.27848e-06	2.13187e-05	5.90955e-05	0.000153553	0.000275334	0.000452696	0.000563162	0.000561565	0.000576718	0.000836335	0.00113845	0.00093501	0.00066755	0	0	1.83024e-08	4.85961e-08	2.0159e-07	3.7901e-07	1.23386e-06	3.07171e-06	7.82662e-06	1.60513e-05	3.88656e-05	8.22255e-05	0.000153335	0.00021636	0.000270217	0.000313281	0.000373471	0.000390668	0.000325999	0.000241491
MASLD	American Samoa	-	-	-	2.8752e-07	2.35701e-07	3.72486e-07	3.90177e-07	7.71119e-07	1.25686e-06	2.79794e-06	4.46e-06	6.44762e-06	9.98301e-06	1.54894e-05	1.46897e-05	1.47457e-05	1.60338e-05	1.88867e-05	2.00255e-05	9.05049e-06	-	-	-	4.03109e-06	1.66834e-07	1.2974e-06	7.37546e-07	1.9016e-06	1.6394e-06	3.20603e-06	6.33209e-06	8.62701e-06	1.10963e-05	1.13331e-05	1.00937e-05	2.41403e-05	2.73313e-05	3.68531e-05	1.40345e-05	1.93336e-05
MASLD	Australia	-	-	-	1.06679e-06	5.52893e-07	5.22999e-07	8.09046e-07	1.14103e-06	1.70994e-06	4.11533e-06	8.21764e-06	1.50826e-05	2.13181e-05	2.20414e-05	2.63263e-05	3.50563e-05	4.2147e-05	6.07487e-05	5.16657e-05	3.38629e-05	-	-	-	2.07063e-06	1.69067e-06	1.29835e-06	1.4411e-06	2.16947e-06	3.7399e-06	6.3034e-06	9.05354e-06	1.5139e-05	2.0131e-05	2.10268e-05	2.87562e-05	3.28047e-05	3.61695e-05	5.49762e-05	5.61396e-05	4.41043e-05
MASLD	Brunei Darussalam	-	-	-	7.13258e-08	5.0034e-08	8.11186e-08	1.37828e-07	3.51779e-07	8.13175e-07	1.91488e-06	3.77754e-06	7.24259e-06	1.09955e-05	1.5087e-05	1.66735e-05	2.07057e-05	2.54033e-05	1.24915e-05	2.25539e-05	3.77474e-05	-	-	-	2.86076e-07	3.49542e-07	1.48398e-07	2.93866e-07	9.71217e-07	1.35129e-06	3.32761e-06	5.68349e-06	1.07784e-05	1.83282e-05	3.3928e-05	3.47223e-05	6.01368e-05	5.3817e-05	5.12794e-05	4.10558e-05	0.000108178
MASLD	Cambodia	-	-	-	2.34158e-07	1.69373e-07	1.57568e-07	2.56718e-07	4.32299e-07	7.47663e-07	1.44428e-06	3.10448e-06	4.39538e-06	6.59374e-06	8.19063e-06	9.78521e-06	1.14353e-05	1.33942e-05	1.77608e-05	1.75963e-05	1.46599e-05	-	-	-	7.90442e-07	5.66609e-07	4.00875e-07	6.08868e-07	9.45299e-07	1.45478e-06	2.47292e-06	4.22946e-06	5.8451e-06	9.22816e-06	1.11983e-05	1.32254e-05	1.67926e-05	2.15063e-05	2.94736e-05	2.61553e-05	1.92008e-05
MASLD	China	-	-	-	3.92419e-07	3.44532e-07	7.01211e-07	1.32566e-06	2.30025e-06	3.96809e-06	5.66975e-06	7.74266e-06	8.86433e-06	1.28777e-05	1.63865e-05	1.93203e-05	2.26041e-05	3.04959e-05	5.37772e-05	6.23e-05	4.21549e-05	-	-	-	8.99323e-07	6.2856e-07	5.77416e-07	7.55328e-07	1.11648e-06	1.72892e-06	3.00366e-06	4.55054e-06	5.79815e-06	9.36656e-06	1.2518e-05	1.5183e-05	1.83814e-05	2.76054e-05	3.78119e-05	3.47132e-05	2.17727e-05
MASLD	North Korea	-	-	-	2.22878e-07	2.75698e-07	2.85257e-07	4.51091e-07	8.50575e-07	1.26683e-06	2.59478e-06	3.81198e-06	5.19182e-06	7.81216e-06	8.14316e-06	1.00514e-05	9.31155e-06	9.19481e-06	9.65547e-06	1.13446e-05	1.07939e-05	-	-	-	6.08488e-07	5.10372e-07	4.12941e-07	5.62894e-07	1.02792e-06	1.38395e-06	2.76605e-06	3.77329e-06	5.28402e-06	7.36313e-06	7.48389e-06	9.91074e-06	1.07436e-05	1.05496e-05	1.50214e-05	1.80092e-05	1.57475e-05
MASLD	Fiji	-	-	-	2.09656e-07	9.33963e-08	1.39126e-07	1.75207e-07	3.81239e-07	6.52134e-07	1.55042e-06	2.85588e-06	4.41966e-06	6.87495e-06	9.72145e-06	1.14341e-05	1.08241e-05	1.34963e-05	2.17932e-05	3.59732e-05	8.05152e-06	-	-	-	3.57501e-06	6.87395e-08	4.77446e-07	3.45222e-07	9.35625e-07	7.57282e-07	1.56067e-06	3.40022e-06	4.72774e-06	6.65476e-06	6.51373e-06	5.34361e-06	1.24727e-05	1.228e-05	1.66567e-05	4.65618e-06	9.67262e-06
MASLD	Guam	-	-	-	5.28468e-07	2.92073e-07	4.92095e-07	8.23067e-07	1.97985e-06	2.60142e-06	4.6184e-06	8.21236e-06	1.24971e-05	1.37782e-05	1.77423e-05	1.82041e-05	1.29411e-05	1.87264e-05	1.85656e-05	1.71286e-05	3.14991e-06	-	-	-	2.70956e-06	7.03836e-08	5.92516e-07	4.00427e-07	1.14759e-06	1.12279e-06	2.21821e-06	3.8725e-06	4.56152e-06	5.64773e-06	5.95612e-06	4.71064e-06	1.02626e-05	1.0765e-05	1.02119e-05	2.1488e-06	1.90323e-06
MASLD	Indonesia	-	-	-	6.54277e-07	3.94256e-07	3.42399e-07	5.22536e-07	9.57252e-07	1.63598e-06	2.73831e-06	4.91795e-06	7.39926e-06	9.40159e-06	1.12657e-05	1.23542e-05	1.42854e-05	1.63993e-05	1.90454e-05	1.65275e-05	1.36197e-05	-	-	-	6.37152e-07	2.92342e-07	2.1564e-07	3.07035e-07	5.11829e-07	7.52522e-07	1.05494e-06	1.60628e-06	2.09474e-06	2.86741e-06	3.5508e-06	4.6558e-06	6.49967e-06	9.6031e-06	1.28863e-05	1.24656e-05	1.01182e-05
MASLD	Japan	-	-	-	3.5885e-07	2.48582e-07	1.76655e-07	2.62906e-07	5.64738e-07	1.21614e-06	2.33622e-06	4.58277e-06	8.75112e-06	1.52869e-05	2.54382e-05	2.89733e-05	4.50632e-05	5.6541e-05	0.000106621	7.4138e-05	3.05596e-05	-	-	-	8.01929e-07	7.55481e-07	5.95426e-07	8.22751e-07	1.48215e-06	2.52959e-06	3.88151e-06	5.73888e-06	8.37101e-06	1.31471e-05	2.29955e-05	2.90809e-05	5.13062e-05	6.02025e-05	0.000112157	8.02927e-05	5.99575e-05
MASLD	Kiribati	-	-	-	2.54238e-07	1.22183e-07	1.97141e-07	2.92134e-07	5.7193e-07	7.94721e-07	1.60605e-06	2.72572e-06	3.9705e-06	5.02709e-06	7.16108e-06	7.49152e-06	7.47911e-06	7.20674e-06	7.03776e-06	6.51646e-06	1.83383e-06	-	-	-	7.70262e-06	1.73346e-07	1.18618e-06	8.00131e-07	1.95909e-06	1.56654e-06	2.93237e-06	6.62623e-06	8.23331e-06	1.04847e-05	1.0667e-05	9.57084e-06	2.35129e-05	1.83334e-05	2.02419e-05	5.5157e-06	4.24648e-06
MASLD	Laos	-	-	-	4.77168e-07	3.64881e-07	3.35081e-07	5.25551e-07	9.57809e-07	1.54514e-06	2.65041e-06	4.672e-06	7.86774e-06	1.13379e-05	1.49944e-05	1.72441e-05	1.9548e-05	2.13112e-05	2.51418e-05	2.30914e-05	1.69032e-05	-	-	-	9.64721e-07	6.30328e-07	4.52308e-07	6.35046e-07	1.01138e-06	1.53049e-06	2.35947e-06	3.95744e-06	6.12227e-06	7.79843e-06	1.16582e-05	1.0328e-05	1.68446e-05	1.77407e-05	2.06193e-05	2.04578e-05	1.41852e-05
MASLD	Malaysia	-	-	-	2.29709e-07	1.54021e-07	1.38833e-07	2.33396e-07	4.4796e-07	9.58473e-07	1.78249e-06	3.30589e-06	6.60603e-06	1.03104e-05	1.16725e-05	1.55686e-05	1.74255e-05	3.06693e-05	2.152e-05	2.43787e-05	7.9611e-06	-	-	-	4.50891e-07	2.4275e-07	1.60485e-07	2.74586e-07	4.42156e-07	7.68007e-07	1.41384e-06	2.88871e-06	4.69724e-06	7.25665e-06	9.97867e-06	1.03275e-05	1.13214e-05	2.23722e-05	2.34402e-05	2.79352e-05	9.07746e-06
MASLD	Marshall Islands	-	-	-	1.05818e-07	6.5174e-08	1.11899e-07	1.74836e-07	3.58221e-07	5.60773e-07	1.15892e-06	1.59113e-06	2.50213e-06	3.76094e-06	5.20574e-06	4.89229e-06	4.10988e-06	5.33785e-06	6.06454e-06	6.83621e-06	1.96313e-06	-	-	-	2.40707e-06	8.88411e-08	6.99754e-07	4.70647e-07	1.26211e-06	1.02264e-06	1.98275e-06	3.83106e-06	4.72158e-06	5.96195e-06	6.03374e-06	5.19667e-06	1.13234e-05	1.11031e-05	1.45681e-05	4.46402e-06	4.10367e-06
MASLD	Federated States of Micronesia	-	-	-	2.34848e-07	1.2899e-07	2.32756e-07	3.35829e-07	6.88433e-07	1.10208e-06	2.34719e-06	3.40978e-06	5.25449e-06	7.2487e-06	9.43168e-06	9.77876e-06	7.80776e-06	8.84621e-06	9.86566e-06	9.48245e-06	2.68394e-06	-	-	-	2.5728e-06	8.03299e-08	5.82325e-07	4.20581e-07	1.12006e-06	1.04035e-06	2.17872e-06	4.08366e-06	5.50147e-06	6.55129e-06	6.83915e-06	5.8057e-06	1.23863e-05	1.28798e-05	1.41296e-05	4.48409e-06	3.64503e-06
MASLD	Mongolia	-	-	-	3.43008e-06	1.97085e-06	1.65156e-06	2.20236e-06	3.70628e-06	8.67431e-06	2.12971e-05	4.56527e-05	7.02071e-05	9.11014e-05	9.50309e-05	0.000105733	0.000160352	0.000156924	0.000258346	0.000100624	4.93391e-05	-	-	-	7.34829e-06	7.08676e-06	4.29701e-06	5.47229e-06	7.62548e-06	1.17288e-05	1.61082e-05	3.27232e-05	6.21758e-05	9.90011e-05	0.000155678	0.000187141	0.000265224	0.000273463	0.000502664	0.00034001	0.000118624
MASLD	Myanmar	-	-	-	1.31622e-07	9.67933e-08	9.65401e-08	1.44705e-07	2.45705e-07	4.39193e-07	6.80049e-07	1.45582e-06	2.17746e-06	3.39639e-06	4.41653e-06	5.27773e-06	5.41976e-06	5.87181e-06	5.83473e-06	5.90403e-06	3.49559e-06	-	-	-	2.91915e-07	1.51682e-07	1.01059e-07	1.60578e-07	2.45974e-07	3.74784e-07	5.6538e-07	8.95056e-07	1.23747e-06	1.86532e-06	2.5498e-06	2.94183e-06	3.72649e-06	4.85649e-06	6.73192e-06	7.64074e-06	6.1093e-06
MASLD	New Zealand	-	-	-	2.66524e-06	7.75981e-07	6.28278e-07	1.32409e-06	1.91535e-06	3.51461e-06	6.25045e-06	1.15668e-05	1.64427e-05	2.12196e-05	2.08966e-05	2.53714e-05	2.94099e-05	3.52121e-05	5.3703e-05	4.32791e-05	1.7545e-05	-	-	-	9.56419e-06	3.73156e-06	2.05395e-06	2.71912e-06	2.9838e-06	6.72089e-06	1.09522e-05	1.30337e-05	1.76393e-05	2.3175e-05	2.57978e-05	4.02163e-05	4.9044e-05	5.3624e-05	9.474e-05	5.66101e-05	5.02726e-05
MASLD	Northern Mariana Islands	-	-	-	2.64365e-07	1.15721e-07	2.3043e-07	1.54871e-07	3.40444e-07	5.79739e-07	4.42528e-06	3.04931e-06	1.41664e-05	8.90571e-06	3.63372e-05	7.7197e-06	3.21434e-05	1.00804e-05	3.48732e-05	1.94658e-05	1.28358e-05	-	-	-	2.16679e-06	5.433e-08	6.65189e-07	2.10686e-07	3.18105e-07	1.9949e-06	7.60969e-07	1.24208e-05	4.62686e-06	1.39063e-05	1.29583e-05	4.93975e-06	2.43891e-05	1.5054e-05	3.01998e-05	6.32257e-06	9.02651e-06
MASLD	Papua New Guinea	-	-	-	8.87254e-08	3.73292e-08	6.3223e-08	8.73753e-08	1.59852e-07	2.55866e-07	5.31082e-07	7.71345e-07	1.36102e-06	2.00067e-06	3.0576e-06	3.61611e-06	2.9045e-06	3.03563e-06	3.32433e-06	3.25978e-06	1.0811e-06	-	-	-	1.80754e-06	4.72959e-08	2.90644e-07	1.77416e-07	4.042e-07	3.14947e-07	6.67682e-07	1.5205e-06	1.94506e-06	2.58285e-06	2.65355e-06	2.36535e-06	4.83451e-06	4.56958e-06	4.96811e-06	2.00752e-06	1.76568e-06
MASLD	Philippines	-	-	-	8.55541e-07	6.49776e-07	8.17017e-07	1.20962e-06	2.16458e-06	3.21017e-06	5.23854e-06	8.69143e-06	1.33091e-05	1.83272e-05	2.26342e-05	2.573e-05	3.09064e-05	3.24993e-05	2.9284e-05	2.86822e-05	1.98593e-05	-	-	-	1.4381e-06	7.78495e-07	5.80751e-07	8.37679e-07	1.28385e-06	1.8199e-06	2.9433e-06	4.65552e-06	6.54454e-06	9.95439e-06	1.26158e-05	1.55348e-05	2.00913e-05	2.72914e-05	3.40093e-05	3.52642e-05	3.07127e-05
MASLD	South Korea	-	-	-	1.33243e-07	9.3463e-08	1.45055e-07	3.0472e-07	1.17326e-06	2.51141e-06	6.24891e-06	1.22399e-05	2.14045e-05	2.85778e-05	2.97315e-05	4.15644e-05	6.50767e-05	9.41268e-05	0.00014734	9.75187e-05	8.59601e-05	-	-	-	1.05326e-06	7.23435e-07	5.34285e-07	9.98201e-07	2.91576e-06	4.11288e-06	8.25e-06	1.38032e-05	2.29356e-05	3.50938e-05	4.67619e-05	6.6302e-05	0.000105179	0.000126239	0.000191174	0.000128947	9.84002e-05
MASLD	Samoa	-	-	-	2.34691e-07	1.14016e-07	1.5007e-07	2.05865e-07	4.49221e-07	7.79362e-07	1.89345e-06	3.51215e-06	6.18069e-06	9.35749e-06	1.3294e-05	1.29258e-05	1.33275e-05	1.85826e-05	1.90072e-05	2.21595e-05	9.24848e-06	-	-	-	1.70651e-06	9.99592e-08	3.66561e-07	2.54649e-07	6.65669e-07	6.87169e-07	1.49208e-06	2.72572e-06	3.86831e-06	5.55831e-06	6.94619e-06	5.93908e-06	1.06083e-05	1.22353e-05	1.55648e-05	7.72324e-06	6.64085e-06
MASLD	Singapore	-	-	-	5.57461e-08	2.48427e-08	4.63203e-08	5.75377e-08	1.75757e-07	2.53814e-07	7.58945e-07	1.7551e-06	4.03121e-06	7.12659e-06	1.14823e-05	1.34876e-05	2.14065e-05	2.32594e-05	3.04378e-05	1.81593e-05	1.18628e-05	-	-	-	2.52332e-07	1.01565e-07	7.78784e-08	9.43442e-08	1.86465e-07	3.65059e-07	1.02347e-06	2.82616e-06	4.69712e-06	9.71343e-06	1.46979e-05	1.59658e-05	2.97696e-05	3.298e-05	3.77756e-05	2.43327e-05	1.47641e-05
MASLD	Solomon Islands	-	-	-	2.54874e-07	1.56059e-07	2.56146e-07	3.75469e-07	7.40812e-07	1.26218e-06	2.67088e-06	3.56416e-06	5.15569e-06	6.29829e-06	8.52951e-06	8.31826e-06	6.06152e-06	7.05099e-06	6.91031e-06	5.46165e-06	1.73836e-06	-	-	-	2.13782e-06	6.28587e-08	4.7591e-07	3.66754e-07	9.19558e-07	9.35815e-07	1.96995e-06	3.40291e-06	4.11094e-06	4.74072e-06	5.13813e-06	4.06769e-06	8.40403e-06	6.92811e-06	6.74822e-06	1.72042e-06	1.57957e-06
MASLD	Taiwan (Province of China)	-	-	-	3.12215e-07	2.77805e-07	2.90207e-07	5.64127e-07	1.6008e-06	2.63048e-06	4.82011e-06	8.7727e-06	1.42384e-05	2.18967e-05	3.13751e-05	2.61664e-05	4.17233e-05	3.36978e-05	4.39513e-05	3.61965e-05	1.57675e-05	-	-	-	1.38592e-06	9.24793e-07	7.35163e-07	1.00036e-06	1.96511e-06	2.61882e-06	3.68652e-06	5.30163e-06	8.03159e-06	1.31272e-05	2.15621e-05	2.01154e-05	3.48712e-05	3.44188e-05	4.51227e-05	3.84621e-05	2.05446e-05
MASLD	Thailand	-	-	-	1.02741e-06	9.23115e-07	1.02947e-06	2.19381e-06	3.57568e-06	5.06484e-06	7.3229e-06	1.26591e-05	1.71455e-05	2.44999e-05	2.79706e-05	3.29605e-05	3.9303e-05	4.698e-05	5.33052e-05	6.20242e-05	5.00021e-05	-	-	-	1.05215e-06	7.60812e-07	5.94129e-07	8.92252e-07	1.23941e-06	2.10962e-06	2.99715e-06	5.01654e-06	7.68572e-06	1.06498e-05	1.5171e-05	1.99147e-05	2.75105e-05	3.81912e-05	5.02615e-05	4.56167e-05	3.36671e-05
MASLD	East Timor	-	-	-	1.08815e-07	7.41085e-08	6.75804e-08	1.01368e-07	1.81767e-07	3.2304e-07	5.75871e-07	1.07052e-06	1.84624e-06	2.82753e-06	4.22906e-06	4.90777e-06	4.56624e-06	5.79353e-06	7.29994e-06	6.1513e-06	4.09666e-06	-	-	-	3.86251e-07	2.08112e-07	1.37045e-07	1.96634e-07	3.17435e-07	5.70248e-07	1.01803e-06	1.82813e-06	2.45842e-06	3.88046e-06	5.83865e-06	6.34377e-06	6.48816e-06	9.68039e-06	1.47905e-05	1.11891e-05	8.04358e-06
MASLD	Tonga	-	-	-	9.74491e-07	5.14467e-07	8.19795e-07	1.52257e-06	3.79533e-06	6.10967e-06	1.34939e-05	1.88947e-05	3.20311e-05	4.38696e-05	6.03131e-05	6.7172e-05	6.45334e-05	7.01696e-05	8.56894e-05	8.67665e-05	3.21218e-05	-	-	-	5.66317e-06	1.56649e-07	1.37114e-06	1.14565e-06	2.88899e-06	2.5917e-06	5.4598e-06	1.21494e-05	1.60682e-05	2.1664e-05	2.05842e-05	1.51748e-05	3.54804e-05	3.78511e-05	4.8715e-05	1.84473e-05	2.72627e-05
MASLD	Vanuatu	-	-	-	1.65031e-07	8.27614e-08	1.44281e-07	2.17843e-07	3.53327e-07	5.76787e-07	1.18001e-06	1.74076e-06	2.78623e-06	4.59482e-06	6.35674e-06	7.63294e-06	9.19357e-06	9.51236e-06	1.06308e-05	8.84775e-06	2.45185e-06	-	-	-	2.14105e-06	4.81508e-08	3.74366e-07	2.56152e-07	6.98221e-07	6.15622e-07	1.15818e-06	2.35413e-06	3.038e-06	4.5032e-06	4.94261e-06	4.86402e-06	1.16442e-05	1.16471e-05	1.35687e-05	3.26222e-06	2.51033e-06
MASLD	Vietnam	-	-	-	9.36027e-07	6.36797e-07	5.90745e-07	7.0814e-07	1.46585e-06	3.2456e-06	7.16075e-06	1.60022e-05	2.54023e-05	3.59771e-05	3.75431e-05	3.66497e-05	3.62574e-05	5.19738e-05	7.1167e-05	6.65396e-05	4.89609e-05	-	-	-	9.92145e-07	5.64628e-07	3.41423e-07	5.14978e-07	8.33185e-07	1.22527e-06	2.11961e-06	4.00814e-06	7.09017e-06	1.14859e-05	1.43615e-05	1.7148e-05	1.96895e-05	2.63966e-05	2.95302e-05	2.59513e-05	1.88457e-05
	*Proportion of HCC cases arising from non-cirrhotic patients

## Sheet: Table S16
	Table S16. Estimated annual incidence rate of HCC in non-cirrhotic patients assuming a higher liver cancer incidence
	Country or territory	Male																				Female
Etiology		<5 years	5-9 years	10-14 years	15-19 years	20-24 years	25-29 years	30-34 years	35-39 years	40-44 years	45-49 years	50-54 years	55-59 years	60-64 years	65-69 years	70-74 years	75-79 years	80-84 years	85-89 years	90-94 years	95+ years	<5 years	5-9 years	10-14 years	15-19 years	20-24 years	25-29 years	30-34 years	35-39 years	40-44 years	45-49 years	50-54 years	55-59 years	60-64 years	65-69 years	70-74 years	75-79 years	80-84 years	85-89 years	90-94 years	95+ years
Chronic hepatitis B	American Samoa	0	0	1.92787e-05	4.88842e-05	8.31873e-05	0.000161203	0.000125732	0.000198682	0.000326939	0.000572281	0.000774287	0.00099562	0.00128038	0.00163441	0.00159962	0.00126714	0.00148447	0.00164162	0.0020483	0.00129001	0	0	7.96362e-06	0.000129608	1.55529e-05	0.000151706	6.35916e-05	0.000135949	0.000113691	0.000205321	0.000381724	0.000488366	0.000618128	0.000556007	0.000489992	0.00100529	0.000968018	0.00100999	0.00034737	0.000563591
Chronic hepatitis B	Australia	0	0	3.04454e-05	6.82758e-05	8.10215e-05	2.89675e-05	5.68214e-05	9.83198e-05	0.000121036	0.000276932	0.00045091	0.000731279	0.000882019	0.000816684	0.000944634	0.000997027	0.00106028	0.00121185	0.00103125	0.000854092	0	0	1.47403e-05	3.46018e-05	7.38895e-05	2.14918e-05	2.73162e-05	4.18317e-05	6.2813e-05	0.000102465	0.000129907	0.000208696	0.000250077	0.000249422	0.000347496	0.000374789	0.00040506	0.000495677	0.000527075	0.000493658
Chronic hepatitis B	Brunei Darussalam	0	0	4.20791e-05	8.21592e-05	0.000105195	0.000462619	0.000890673	0.000916119	0.000405687	0.000862396	0.00139642	0.00201492	0.00256018	0.00306746	0.00351041	0.00414504	0.00433245	0.00208583	0.00392572	0.010558	0	0	4.54127e-05	5.36483e-05	0.000157812	0.000169111	0.000371862	0.000394559	0.000109408	0.000229016	0.000322545	0.000553601	0.000840962	0.00140997	0.00168468	0.00304032	0.0027138	0.00244578	0.00211966	0.00755636
Chronic hepatitis B	Cambodia	0	0	1.09225e-05	2.62653e-05	2.59503e-05	2.37262e-05	5.09071e-05	9.78987e-05	0.000159033	0.000269916	0.000513746	0.00064122	0.000820613	0.000893705	0.000920886	0.000962305	0.000986113	0.00115666	0.00124819	0.00141054	0	0	1.21493e-05	2.34168e-05	2.4777e-05	1.62152e-05	3.07706e-05	4.88872e-05	7.90942e-05	0.000125194	0.000233472	0.000322684	0.000452634	0.000617982	0.000671637	0.000797317	0.000980268	0.00115056	0.00108274	0.00112711
Chronic hepatitis B	China	0	0	5.63548e-05	5.17593e-05	6.0401e-05	6.85528e-05	0.000170672	0.000321864	0.000535888	0.00076328	0.000968225	0.000989399	0.00127139	0.00137968	0.00149121	0.00159678	0.00204503	0.00288843	0.0035318	0.00298961	0	0	2.7393e-05	1.65932e-05	1.97515e-05	1.64962e-05	2.79156e-05	4.51814e-05	7.28623e-05	0.000122404	0.000182204	0.000239433	0.000364786	0.000466399	0.000530762	0.000571004	0.00072364	0.000793605	0.000692565	0.000467864
Chronic hepatitis B	North Korea	0	0	4.43739e-05	5.78078e-05	2.07056e-05	5.49792e-05	0.000128064	0.000249351	0.000353088	0.000597826	0.000707758	0.000795895	0.000916027	0.000792941	0.000936079	0.000938968	0.000922269	0.000859825	0.000839847	0.00119106	0	0	2.62097e-05	2.02687e-05	6.89026e-06	1.55844e-05	2.37148e-05	4.54797e-05	6.60882e-05	0.000127557	0.000169576	0.000241895	0.000321781	0.000326098	0.00047317	0.000444296	0.000466841	0.000429928	0.000416857	0.000475944
Chronic hepatitis B	Fiji	0	0	0.000125629	9.07136e-05	0.000128339	0.00060023	0.000511909	0.000310107	0.000504999	0.00107353	0.00148436	0.00207346	0.00234418	0.00302909	0.00291362	0.0026307	0.00278603	0.00451079	0.00827518	0.00282539	0	0	1.77914e-05	0.000119911	1.04957e-05	0.0002803	0.000127387	9.30154e-05	7.56372e-05	0.000145205	0.000295639	0.000380119	0.000510722	0.000460637	0.000367927	0.00072343	0.000581541	0.000654573	0.000165722	0.000375417
Chronic hepatitis B	Guam	0	0	1.44228e-05	6.57234e-05	8.47426e-05	0.000171059	0.0001982	0.000276499	0.00030762	0.000573086	0.000939731	0.00119149	0.00120938	0.00136889	0.00128431	0.000820672	0.0011674	0.00105295	0.00105358	0.000263774	0	0	1.54923e-06	7.87999e-05	6.11366e-06	6.26245e-05	3.1455e-05	5.60957e-05	5.07095e-05	9.7704e-05	0.000186481	0.000230571	0.000271029	0.000275563	0.00022665	0.000424114	0.000401275	0.000347247	7.93966e-05	7.27022e-05
Chronic hepatitis B	Indonesia	0	0	2.92849e-06	1.01555e-05	1.64739e-05	3.06202e-05	3.80442e-05	7.91012e-05	0.00012797	0.000190304	0.000285063	0.000359	0.000391915	0.00039496	0.000388669	0.000398705	0.000409485	0.000411855	0.000406636	0.0003935	0	0	2.75395e-06	8.10841e-06	1.4007e-05	2.02052e-05	2.26378e-05	3.70737e-05	6.11702e-05	9.2558e-05	0.000138831	0.00017678	0.000248348	0.00027819	0.000328953	0.000385399	0.000450176	0.000485399	0.000431321	0.000363454
Chronic hepatitis B	Japan	0	0	5.10639e-06	7.81885e-06	1.30638e-05	2.22276e-05	3.88254e-05	8.00773e-05	0.000149743	0.000239066	0.000382301	0.000583339	0.000866065	0.00121407	0.00127329	0.00183387	0.00207663	0.0030483	0.00205505	0.00113519	0	0	5.74289e-06	6.63839e-06	1.1505e-05	2.25538e-05	3.35698e-05	4.69773e-05	6.6618e-05	9.12742e-05	0.000118695	0.000161628	0.000247477	0.000443899	0.000571072	0.00101091	0.00124358	0.00202527	0.00145605	0.0013307
Chronic hepatitis B	Kiribati	0	0	8.69769e-06	1.40517e-05	1.78515e-05	5.27045e-05	6.1524e-05	0.00011559	0.000163047	0.000297955	0.000405474	0.000567308	0.000621557	0.000712878	0.000773521	0.000668933	0.00060286	0.000659883	0.000579378	0.000268917	0	0	6.68201e-06	7.22109e-05	5.94308e-06	9.89873e-05	4.91394e-05	0.00010435	8.76145e-05	0.000151061	0.000295059	0.00038379	0.000419092	0.000445002	0.000357731	0.000765049	0.000584723	0.000523604	0.000124385	0.000125152
Chronic hepatitis B	Laos	0	0	7.7753e-06	1.22903e-05	1.18425e-05	3.29911e-05	6.98789e-05	0.000131248	0.000221834	0.000351692	0.000523302	0.000768175	0.000939939	0.00104826	0.0011331	0.00116561	0.00119191	0.00113719	0.00113112	0.0011125	0	0	4.35721e-06	7.7597e-06	8.93965e-06	1.5296e-05	2.76765e-05	4.26674e-05	7.17496e-05	0.000117313	0.00019196	0.000294835	0.00039465	0.000594648	0.000595419	0.000747982	0.00077029	0.000750516	0.000705859	0.000613511
Chronic hepatitis B	Malaysia	0	0	0.000106297	0.000208963	0.000195663	0.000363506	0.000707388	0.000263249	0.000479844	0.000801243	0.00127141	0.00205019	0.00232389	0.00246267	0.00282354	0.00274911	0.00446887	0.00309495	0.00356597	0.00185957	0	0	4.60161e-05	7.20175e-05	9.21449e-05	0.000134759	0.000217877	6.96175e-05	0.000125869	0.000209095	0.00033097	0.000516487	0.000708263	0.000882654	0.000875485	0.000796308	0.00155894	0.00131079	0.00156837	0.00075255
Chronic hepatitis B	Marshall Islands	0	0	2.23087e-05	1.94941e-05	2.28086e-05	5.97074e-05	7.22783e-05	0.0001289	0.00019397	0.000378555	0.000493264	0.000616846	0.00069847	0.000921004	0.000890497	0.000702055	0.00083294	0.000965917	0.00112112	0.000523403	0	0	1.18787e-05	5.56338e-05	5.81917e-06	8.16564e-05	4.50272e-05	8.61194e-05	7.68068e-05	0.000138128	0.000244139	0.000318585	0.000362375	0.000387125	0.000307711	0.000596305	0.000586803	0.000643723	0.000198261	0.000256973
Chronic hepatitis B	Federated States of Micronesia	0	0	1.72674e-05	2.57361e-05	4.07701e-05	0.000157677	0.000325107	0.000183995	0.00027132	0.000520783	0.000624568	0.000852794	0.00101798	0.00118395	0.0010949	0.00089834	0.000968467	0.00109607	0.000974931	0.000434093	0	0	6.02759e-06	5.19691e-05	6.75572e-06	0.000118242	0.000111038	8.50906e-05	7.70086e-05	0.000153668	0.000253459	0.000323555	0.000378748	0.000370964	0.000313844	0.000620333	0.000519015	0.000480847	0.000132182	0.000125972
Chronic hepatitis B	Mongolia	0	0	0.000240795	0.000330679	0.000334385	0.000590762	0.000239023	0.000309523	0.000645864	0.00144698	0.00261637	0.00381203	0.00441657	0.00415913	0.00486915	0.00625578	0.00563914	0.0071078	0.00327151	0.002809	0	0	0.000126964	0.000234515	0.00044016	0.000560624	0.000236681	0.0002851	0.000418936	0.000501508	0.000912224	0.00160558	0.00244521	0.00324025	0.0036264	0.00443664	0.00432888	0.00630603	0.00445528	0.00240039
Chronic hepatitis B	Myanmar	0	0	1.2605e-05	6.60183e-05	2.40882e-05	5.22223e-05	0.000112361	0.000213049	0.000344287	0.000575066	0.00106627	0.00159446	0.00194612	0.00221777	0.0023189	0.00235771	0.00232627	0.00225435	0.00228652	0.00221769	0	0	8.73768e-06	5.17424e-05	2.08657e-05	4.09843e-05	7.95876e-05	0.00012722	0.000213396	0.000340333	0.000533026	0.000763583	0.00121273	0.00140634	0.00186561	0.0021398	0.00252377	0.00277663	0.00278789	0.00281823
Chronic hepatitis B	New Zealand	0	0	8.69366e-06	3.54484e-05	3.63455e-05	7.2278e-05	0.000123239	0.000172671	0.000152466	0.000274231	0.000371518	0.000459758	0.000512468	0.000438344	0.000506854	0.000529067	0.000582992	0.000723507	0.000518337	0.000245397	0	0	2.66374e-05	3.81986e-05	5.05854e-05	7.69009e-05	8.73686e-05	5.36084e-05	6.64086e-05	9.76984e-05	0.000101508	0.000130259	0.000158175	0.000175921	0.000291645	0.000334528	0.000367984	0.000575631	0.000292816	0.000280308
Chronic hepatitis B	Northern Mariana Islands	0	0	9.58489e-06	2.86032e-05	4.03139e-05	0.00017539	3.27135e-05	5.62448e-05	8.35286e-05	0.000544286	0.000305304	0.00119651	0.000650088	0.00217149	0.000389306	0.0015763	0.000462863	0.00153646	0.00090672	0.000967588	0	0	3.20076e-06	5.47449e-05	5.98942e-06	0.000169204	1.63108e-05	1.74868e-05	0.0001094	3.71042e-05	0.000535661	0.000189184	0.000517883	0.000453133	0.000175472	0.000749117	0.000421881	0.000652809	0.00013551	0.000226222
Chronic hepatitis B	Papua New Guinea	0	0	4.03883e-06	8.49263e-06	5.70005e-06	1.33947e-05	2.1957e-05	4.35366e-05	7.39778e-05	0.000152352	0.000199402	0.00028844	0.000324799	0.000431545	0.00044298	0.000349955	0.000360567	0.000346884	0.00030176	0.000133265	0	0	1.92251e-06	2.19727e-05	1.05916e-06	1.39759e-05	1.00012e-05	2.49602e-05	2.28077e-05	4.75224e-05	9.6685e-05	0.000127485	0.000158732	0.000132036	0.000144392	0.000254348	0.000236355	0.000198413	7.08651e-05	8.48757e-05
Chronic hepatitis B	Philippines	0	0	6.81178e-06	1.2415e-05	1.58864e-05	4.21558e-05	4.78251e-05	9.91935e-05	0.00015411	0.000255819	0.000351495	0.000482337	0.000593019	0.000660597	0.000644614	0.000665411	0.000636705	0.000475374	0.000455107	0.000374882	0	0	2.67353e-06	3.65259e-06	5.17729e-06	9.72035e-06	1.04904e-05	1.72994e-05	2.6402e-05	4.16596e-05	6.07319e-05	7.95656e-05	0.000111055	0.000132248	0.000146265	0.000164516	0.00017676	0.000170924	0.000158026	0.000147186
Chronic hepatitis B	South Korea	0	0	0.000114853	0.000141168	0.000103428	0.000278169	0.000495564	0.00154256	0.000855141	0.00199205	0.00323315	0.00474231	0.00558232	0.00572971	0.00781922	0.0112247	0.0143957	0.0194827	0.0147641	0.0199945	0	0	7.59376e-05	9.6071e-05	9.72992e-05	0.000195463	0.000308272	0.000545364	0.000208798	0.000354234	0.000514541	0.000843159	0.00118692	0.00157139	0.00243273	0.00402589	0.0049062	0.00686467	0.00576592	0.00700625
Chronic hepatitis B	Samoa	0	0	1.32699e-05	1.1602e-05	1.29662e-05	4.51301e-05	5.68362e-05	0.000111865	0.000180142	0.000406072	0.000584206	0.000852034	0.00100803	0.00122261	0.00113111	0.00108297	0.00140648	0.00151427	0.00177879	0.0011834	0	0	3.84187e-06	1.62346e-05	2.55226e-06	2.90118e-05	1.68834e-05	3.93843e-05	4.13665e-05	8.80203e-05	0.00014831	0.000198269	0.000267525	0.000318366	0.000243822	0.000455108	0.000457409	0.00047063	0.000222206	0.000221366
Chronic hepatitis B	Singapore	0	0	6.66297e-05	0.000103781	9.51783e-05	0.000274368	0.000187261	0.000152836	0.000194469	0.000505008	0.000993262	0.00187508	0.00283695	0.0042294	0.00515148	0.00769717	0.00800234	0.00922858	0.00594346	0.00532611	0	0	6.82415e-05	9.89952e-05	0.00010478	0.000166039	0.000106746	5.27595e-05	8.17363e-05	0.000185799	0.000428977	0.000600514	0.0011194	0.001501	0.00183449	0.00331674	0.00348101	0.00402563	0.00256262	0.00199254
Chronic hepatitis B	Solomon Islands	0	0	1.61509e-05	2.31381e-05	1.7889e-05	8.20701e-05	9.77057e-05	0.000106805	0.000177077	0.000362052	0.000418858	0.000546883	0.000628329	0.000791822	0.000702233	0.000587317	0.000622231	0.000549469	0.000445108	0.000215718	0	0	4.364e-06	3.07596e-05	2.39083e-06	5.65516e-05	3.07773e-05	3.92879e-05	3.77255e-05	8.17901e-05	0.00012273	0.000162452	0.00018009	0.000180167	0.000143681	0.000282499	0.000228857	0.000166237	3.98472e-05	4.34681e-05
Chronic hepatitis B	Taiwan (Province of China)	0	0	3.75515e-05	7.58273e-05	0.000102174	0.000190553	0.00033257	0.000619172	0.000224023	0.000371182	0.000604089	0.00083115	0.00105452	0.00128424	0.00106668	0.00155513	0.00130299	0.00149123	0.0013575	0.00084189	0	0	4.33129e-05	6.52748e-05	8.39696e-05	0.000118322	0.00014924	0.000199607	6.53436e-05	9.61171e-05	0.000139791	0.000218078	0.000338091	0.000548436	0.000562951	0.000880416	0.000774479	0.000736557	0.000600903	0.000448295
Chronic hepatitis B	Thailand	0	0	3.24865e-05	0.000108903	0.000206244	0.000511564	0.000228291	0.000394647	0.000565542	0.000809673	0.0012823	0.00164289	0.00195415	0.00191937	0.00208188	0.00221244	0.00234317	0.00237232	0.00264344	0.00265203	0	0	1.4206e-05	3.41283e-05	7.52302e-05	0.000127293	4.23142e-05	6.18873e-05	0.000104592	0.000152839	0.000257484	0.000388	0.000535485	0.000724397	0.000880028	0.00107418	0.00132687	0.00141565	0.00121466	0.00106879
Chronic hepatitis B	East Timor	0	0	4.62663e-06	4.43032e-06	6.75961e-06	1.66309e-05	3.61931e-05	6.89443e-05	0.000112422	0.000201928	0.000324892	0.000431753	0.000562096	0.000782667	0.000697328	0.000655496	0.000771738	0.000851508	0.000656028	0.000700231	0	0	3.58924e-06	3.11315e-06	5.5451e-06	8.28185e-06	1.47223e-05	2.38433e-05	4.53387e-05	8.52719e-05	0.000147798	0.000211734	0.000328573	0.000500472	0.00054035	0.000444846	0.000524316	0.000667907	0.000396045	0.000351521
Chronic hepatitis B	Tonga	0	0	0.000183223	0.000358236	0.000313196	0.000749995	0.00154561	0.000555035	0.000871255	0.00150048	0.00187186	0.0026374	0.00305024	0.00362723	0.00365804	0.00339237	0.00387452	0.00446679	0.0048941	0.0032104	0	0	6.51496e-05	0.0004851	3.1296e-05	0.000403131	0.000389585	0.000152555	0.000139433	0.00027614	0.000505743	0.000674201	0.000820385	0.000748073	0.000553695	0.00120075	0.00110338	0.00120727	0.00045726	0.000679147
Chronic hepatitis B	Vanuatu	0	0	8.32805e-06	1.23919e-05	1.17699e-05	5.61563e-05	8.31647e-05	0.00010377	0.00015929	0.000304607	0.000402721	0.000523875	0.00072477	0.000893144	0.00103583	0.00109138	0.00115934	0.00133407	0.00115034	0.000495362	0	0	2.90376e-06	2.37146e-05	1.7939e-06	4.00752e-05	2.65141e-05	4.64049e-05	3.96426e-05	7.88466e-05	0.000136858	0.000174358	0.000229521	0.00021888	0.000227947	0.000510503	0.000424454	0.000420144	8.56411e-05	8.89865e-05
Chronic hepatitis B	Vietnam	0	0	2.45572e-05	3.89654e-05	2.53035e-05	4.71264e-05	8.46792e-05	0.000177479	0.000360054	0.000675588	0.00113993	0.00163275	0.00181977	0.00156573	0.00137995	0.00119914	0.00145328	0.0018879	0.00169763	0.00180992	0	0	8.8124e-06	1.39437e-05	9.87368e-06	1.27979e-05	2.32444e-05	4.0639e-05	6.79725e-05	0.000121742	0.000200028	0.000347568	0.000479674	0.000607916	0.000639599	0.000652148	0.000718395	0.000679824	0.000546657	0.000504565
Chronic hepatitis C	American Samoa	0	0	2.90737e-07	7.34138e-07	1.52243e-06	7.89251e-06	1.38043e-05	4.26273e-05	0.000100342	0.000236023	0.000415654	0.000701624	0.000999771	0.00151401	0.00160892	0.00137668	0.00171797	0.0017528	0.00192573	0.000922046	0	0	4.18358e-07	5.54823e-06	7.93324e-07	2.32172e-05	2.19823e-05	9.44509e-05	0.000102617	0.000269839	0.000608148	0.000942301	0.00136597	0.00140378	0.00133876	0.00328135	0.0033852	0.00389702	0.00124628	0.00181777
Chronic hepatitis C	Australia	0	0	7.07066e-07	1.7272e-06	3.13577e-06	9.57279e-06	2.56501e-05	8.53068e-05	0.00015657	0.000476901	0.0010345	0.00178722	0.00216582	0.00142232	0.0015695	0.00187888	0.00210086	0.0027965	0.00334496	0.0626356	0	0	8.1499e-07	1.94303e-06	6.15087e-06	1.46585e-05	2.47316e-05	6.90212e-05	0.000138357	0.000302945	0.000477297	0.00080961	0.00101011	0.000858153	0.00112644	0.00135038	0.00148053	0.00184167	0.00181225	0.00240604
Chronic hepatitis C	Brunei Darussalam	0	0	1.569e-06	2.56113e-06	4.83141e-06	2.74228e-05	6.19389e-05	0.000225673	0.000552766	0.00145118	0.00273105	0.00441697	0.0053769	0.00555179	0.00580018	0.00636417	0.00669241	0.00304732	0.00605975	0.0143209	0	0	4.95664e-06	4.79115e-06	1.8617e-05	2.44449e-05	6.83397e-05	0.000246756	0.000386503	0.000850704	0.00137314	0.00238783	0.00343482	0.005081	0.00540123	0.00833019	0.00778431	0.00748416	0.00616916	0.0198758
Chronic hepatitis C	Cambodia	0	0	9.4152e-08	2.42112e-07	6.81724e-07	1.9031e-06	5.28914e-06	1.78147e-05	4.13072e-05	9.8206e-05	0.000215466	0.000336692	0.000527024	0.000721719	0.000928746	0.00120998	0.00153359	0.00192626	0.00175373	0.00201893	0	0	1.77994e-07	4.38235e-07	1.25484e-06	3.16612e-06	8.10355e-06	1.96705e-05	4.14985e-05	9.50518e-05	0.000193442	0.000321353	0.000540608	0.000768272	0.00103006	0.00143944	0.00182566	0.00227721	0.00218526	0.00216783
Chronic hepatitis C	China	0	0	2.8583e-07	4.75545e-07	1.87158e-06	8.72294e-06	3.147e-05	0.000100786	0.000230004	0.000401339	0.000626113	0.000839994	0.00134361	0.00169888	0.00193033	0.00222611	0.00296716	0.00414759	0.00494186	0.00369453	0	0	5.31231e-07	6.22035e-07	2.5905e-06	9.16985e-06	2.19603e-05	5.57213e-05	0.000115445	0.000245322	0.000443587	0.000681438	0.00117557	0.0017532	0.00221414	0.00258678	0.00349439	0.00428582	0.00370033	0.0024259
Chronic hepatitis C	North Korea	0	0	2.06909e-07	5.73653e-07	1.6983e-06	6.66353e-06	1.82543e-05	5.88004e-05	0.000135905	0.00031064	0.000500814	0.000721487	0.00115236	0.00119929	0.00164293	0.00174353	0.00198224	0.00186486	0.00187899	0.00247398	0	0	3.35503e-07	5.81633e-07	2.10342e-06	6.80174e-06	1.5614e-05	4.33122e-05	8.64314e-05	0.000224175	0.000352448	0.000612613	0.000916798	0.00113793	0.00183359	0.00198886	0.00247535	0.00250897	0.00246281	0.0026345
Chronic hepatitis C	Fiji	0	0	5.60647e-07	5.99003e-07	8.57763e-07	3.87599e-06	8.77706e-06	3.18791e-05	7.29088e-05	0.000209447	0.000376365	0.000666323	0.000982192	0.00132049	0.00157948	0.00151356	0.00163067	0.00265791	0.00381633	0.00107501	0	0	5.01406e-07	4.52011e-06	4.79531e-07	1.27915e-05	1.37549e-05	6.04148e-05	6.73353e-05	0.000169479	0.000439279	0.00066942	0.00101324	0.00101423	0.000932587	0.00209417	0.0018145	0.00211402	0.000505511	0.00098927
Chronic hepatitis C	Guam	0	0	5.37465e-07	8.53823e-07	1.29303e-06	6.93194e-06	1.88793e-05	7.09118e-05	0.000108081	0.000274665	0.000568328	0.000939178	0.0011513	0.00144805	0.00161064	0.00119753	0.00175315	0.0016322	0.00144544	0.000285451	0	0	1.62593e-07	2.66846e-06	2.42548e-07	6.96429e-06	7.92506e-06	3.79354e-05	4.68338e-05	0.000129161	0.000301499	0.000452205	0.000607658	0.000688903	0.000662009	0.00142927	0.00146467	0.00127159	0.000291015	0.000212897
Chronic hepatitis C	Indonesia	0	0	2.05094e-07	6.22716e-07	1.48022e-06	3.94436e-06	1.08887e-05	3.59712e-05	8.53844e-05	0.000179725	0.000332152	0.000563541	0.000847068	0.000996016	0.00119012	0.00151405	0.0018531	0.00194852	0.00172907	0.00152646	0	0	2.24693e-07	5.85469e-07	1.55506e-06	3.63597e-06	9.74754e-06	2.63813e-05	5.8721e-05	0.000117394	0.000206258	0.000348334	0.00054607	0.00072272	0.000963658	0.00134919	0.001771	0.00199265	0.00159875	0.00113535
Chronic hepatitis C	Japan	0	0	1.29854e-05	2.03885e-05	5.19486e-05	0.000106566	0.000236485	0.000685656	0.00167945	0.00317213	0.00589946	0.0104151	0.0160705	0.021931	0.0229181	0.033827	0.0444914	0.0867751	0.090765	0.699668	0	0	1.42612e-05	1.64486e-05	3.80181e-05	8.47854e-05	0.000171531	0.000400431	0.000726797	0.00125879	0.00196951	0.00291392	0.00438987	0.00716198	0.00813471	0.0150812	0.0197811	0.0363966	0.0275431	0.0300936
Chronic hepatitis C	Kiribati	0	0	2.41732e-07	4.23734e-07	5.62586e-07	2.91672e-06	7.88497e-06	2.59106e-05	5.25224e-05	0.000135371	0.000221306	0.000419495	0.000550506	0.000670893	0.000818625	0.000786592	0.000754511	0.000778751	0.000611326	0.000219773	0	0	4.59644e-07	5.45505e-06	5.2322e-07	1.63788e-05	1.8371e-05	7.27015e-05	8.6768e-05	0.000204227	0.000477634	0.000811983	0.00108012	0.00123226	0.00107207	0.00276486	0.00231686	0.0021516	0.000474353	0.000436063
Chronic hepatitis C	Laos	0	0	3.06118e-07	7.20404e-07	1.36206e-06	4.85611e-06	1.1212e-05	3.37968e-05	7.95561e-05	0.000164796	0.00030155	0.000574743	0.000856703	0.00101801	0.001304	0.00164287	0.00181835	0.00178679	0.00171178	0.00159364	0	0	3.63235e-07	8.09828e-07	1.9417e-06	4.56026e-06	1.05844e-05	2.55601e-05	5.65422e-05	0.00011585	0.000214359	0.000379281	0.000570648	0.000950211	0.00102748	0.00147036	0.00171283	0.00161471	0.00144424	0.00120102
Chronic hepatitis C	Malaysia	0	0	1.33274e-07	2.84236e-07	4.92362e-07	1.44047e-06	4.04116e-06	1.51228e-05	3.94738e-05	9.29594e-05	0.000193596	0.000401616	0.00060441	0.000668336	0.00088951	0.000982507	0.00161275	0.00114262	0.00124165	0.000513125	0	0	8.97551e-08	1.66188e-07	4.38263e-07	1.11021e-06	3.07391e-06	8.14983e-06	2.06472e-05	5.03676e-05	0.000100441	0.00019727	0.000329491	0.000455994	0.000526888	0.000557846	0.00109906	0.00101907	0.00105015	0.000409556
Chronic hepatitis C	Marshall Islands	0	0	1.75312e-07	3.16419e-07	4.2172e-07	2.07395e-06	6.47954e-06	2.16729e-05	4.77022e-05	0.000126754	0.0002095	0.000354912	0.000553673	0.000771923	0.000819168	0.000730749	0.000897594	0.00104847	0.00101557	0.000380671	0	0	2.28281e-07	2.32064e-06	2.91647e-07	8.3177e-06	1.1031e-05	4.65852e-05	5.23083e-05	0.000139801	0.000293705	0.000472795	0.000634601	0.000742453	0.000686853	0.00157829	0.00158636	0.00183741	0.000499391	0.000546337
Chronic hepatitis C	Federated States of Micronesia	0	0	1.93929e-07	4.25678e-07	6.27459e-07	3.69712e-06	9.85158e-06	3.45612e-05	7.24002e-05	0.00019066	0.000294331	0.000557658	0.000795868	0.00108676	0.00113258	0.00101746	0.001078	0.0011648	0.00098486	0.000393971	0	0	2.202e-07	2.63053e-06	3.20064e-07	9.17314e-06	1.17312e-05	5.1578e-05	6.45468e-05	0.00015678	0.000324804	0.000551543	0.000787169	0.000837867	0.000821529	0.00181208	0.00165377	0.00168235	0.000380487	0.000322819
Chronic hepatitis C	Mongolia	0	0	1.1843e-06	2.277e-06	4.47516e-06	1.3588e-05	2.79132e-05	8.12372e-05	0.000251638	0.000830943	0.00193485	0.00340167	0.00494817	0.0053048	0.00709557	0.0107693	0.0114085	0.0171215	0.380299	0.836325	0	0	1.27885e-06	3.22689e-06	1.03672e-05	2.21658e-05	4.82953e-05	0.000118723	0.000237459	0.000415759	0.00095998	0.00200758	0.00370763	0.00607742	0.00788049	0.012063	0.0136496	0.0198518	0.0238282	0.616627
Chronic hepatitis C	Myanmar	0	0	1.38803e-07	3.11523e-07	6.8912e-07	2.23195e-06	6.14175e-06	1.7493e-05	4.01464e-05	9.55275e-05	0.000188792	0.000380015	0.000542053	0.000743182	0.000912541	0.00101342	0.00119521	0.00114083	0.00104033	0.000708053	0	0	3.39825e-07	8.09403e-07	1.92119e-06	5.00114e-06	1.22089e-05	2.66306e-05	5.78713e-05	0.000108791	0.000196401	0.000313715	0.000545274	0.000739486	0.00103348	0.00127539	0.00148403	0.00146613	0.00107012	0.000794513
Chronic hepatitis C	New Zealand	0	0	1.36443e-06	7.24138e-06	8.39427e-06	2.21495e-05	8.23054e-05	0.000242659	0.000440427	0.00106435	0.00168305	0.0024371	0.00304656	0.00252218	0.002872	0.00324415	0.00356384	0.0045355	0.00300565	0.00124709	0	0	4.83732e-06	9.11923e-06	1.48507e-05	2.76494e-05	6.92888e-05	0.000102603	0.000280781	0.000527828	0.00067248	0.000960151	0.00127796	0.00139154	0.00216084	0.00277546	0.00293107	0.00455339	0.00208546	0.00169924
Chronic hepatitis C	Northern Mariana Islands	0	0	1.25329e-07	5.60287e-07	5.77424e-07	3.59656e-06	4.24663e-06	1.55652e-05	3.30255e-05	0.000310449	0.000242901	0.00123455	0.000834891	0.00303731	0.000634212	0.00285529	0.000916067	0.00296022	0.00150788	0.00129668	0	0	1.00387e-07	2.762e-06	2.57352e-07	9.59148e-06	5.28889e-06	1.40486e-05	0.000111213	5.49124e-05	0.00106594	0.00046627	0.0015111	0.00151533	0.000675447	0.00288835	0.0017552	0.00316108	0.00059188	0.000824008
Chronic hepatitis C	Papua New Guinea	0	0	1.94071e-07	2.75007e-07	2.97485e-07	1.37388e-06	4.08355e-06	1.34489e-05	3.17409e-05	8.30026e-05	0.000168928	0.00032169	0.000426153	0.000640883	0.000801606	0.000683984	0.000767436	0.000816368	0.000818002	0.000300082	0	0	1.62024e-07	1.29139e-06	1.2913e-07	3.41386e-06	4.06677e-06	1.73549e-05	2.29777e-05	5.96178e-05	0.000170364	0.000262982	0.000385073	0.000417911	0.000473444	0.000900071	0.00095695	0.000871323	0.000300308	0.00038265
Chronic hepatitis C	Philippines	0	0	1.75317e-07	3.36902e-07	8.89732e-07	3.27116e-06	8.63976e-06	3.00355e-05	6.0112e-05	0.000135497	0.000238783	0.000407916	0.000601184	0.000775099	0.000955291	0.00117779	0.00125868	0.0010666	0.00101193	0.000773637	0	0	2.04955e-07	3.21494e-07	1.06264e-06	2.93059e-06	7.57421e-06	2.03479e-05	4.07679e-05	8.13075e-05	0.000148402	0.000237251	0.000383667	0.000519678	0.000646102	0.000845752	0.00104368	0.00112319	0.00109426	0.000970551
Chronic hepatitis C	South Korea	0	0	9.31922e-07	1.62152e-06	2.74465e-06	9.28453e-06	2.7034e-05	0.00014887	0.000333427	0.00094296	0.00164874	0.00284824	0.00353296	0.00285061	0.0034203	0.00489833	0.00635182	0.00868518	0.00637459	0.00749527	0	0	3.92593e-06	7.77338e-06	1.34908e-05	3.02728e-05	7.13751e-05	0.000227224	0.000340649	0.000739042	0.00115356	0.001915	0.0022814	0.00265605	0.00349333	0.00493775	0.00641289	0.00962146	0.00639219	0.00598416
Chronic hepatitis C	Samoa	0	0	2.13153e-07	2.98359e-07	4.20534e-07	1.83498e-06	4.74432e-06	1.56603e-05	3.87246e-05	0.000114577	0.000214925	0.000461556	0.000665419	0.000889057	0.000902109	0.00101123	0.00129477	0.00138545	0.00144255	0.000799752	0	0	2.19012e-07	1.38526e-06	3.052e-07	4.69077e-06	5.55906e-06	2.19103e-05	3.35596e-05	9.5904e-05	0.000196267	0.000373713	0.000559826	0.000752	0.000648919	0.00129022	0.00154255	0.00155855	0.000629463	0.000593008
Chronic hepatitis C	Singapore	0	0	4.60654e-07	8.46293e-07	1.18332e-06	5.91596e-06	1.08291e-05	5.00698e-05	8.38357e-05	0.000276653	0.000591458	0.00138111	0.00205869	0.00257709	0.00263487	0.00368128	0.00369516	0.00441303	0.00269519	0.00224248	0	0	1.23068e-06	1.97984e-06	2.62517e-06	6.19026e-06	9.61431e-06	2.8553e-05	6.26151e-05	0.000189167	0.000503825	0.000752172	0.00141592	0.00152906	0.00158108	0.00276287	0.00277523	0.00360546	0.00220554	0.00162019
Chronic hepatitis C	Solomon Islands	0	0	2.78932e-07	5.00931e-07	5.81387e-07	3.30066e-06	8.8623e-06	3.08554e-05	7.04203e-05	0.000199991	0.000312843	0.000551184	0.000671338	0.000947561	0.000985266	0.000875595	0.00110343	0.000999783	0.000770603	0.000327862	0	0	1.97171e-07	1.7403e-06	2.1458e-07	5.87611e-06	8.09075e-06	3.57226e-05	5.27228e-05	0.000137899	0.000294689	0.000451884	0.000570433	0.000658045	0.000580347	0.00118629	0.00109788	0.000847113	0.000195084	0.000205433
Chronic hepatitis C	Taiwan (Province of China)	0	0	2.74746e-07	7.07477e-07	1.46692e-06	4.96576e-06	1.54351e-05	7.79347e-05	0.000177002	0.000404611	0.000889935	0.00164144	0.0028296	0.00404	0.00371723	0.0063717	0.00553776	0.00668	0.00565856	0.00300718	0	0	6.16575e-07	1.22142e-06	3.40175e-06	1.06859e-05	2.29216e-05	7.04573e-05	0.000127269	0.000241817	0.000406466	0.000784519	0.00145694	0.002537	0.00300959	0.00532342	0.0052844	0.0058667	0.00418021	0.00267774
Chronic hepatitis C	Thailand	0	0	3.18578e-07	1.02374e-06	1.91515e-06	7.77172e-06	2.36481e-05	6.08468e-05	0.000117674	0.000244326	0.000486621	0.000813695	0.00105589	0.00126397	0.00151208	0.00188635	0.0024186	0.00239723	0.00278554	0.00253027	0	0	3.22039e-07	6.84827e-07	1.68993e-06	4.59308e-06	1.15532e-05	2.56294e-05	6.07242e-05	0.000115073	0.000224441	0.000388196	0.000601456	0.000966934	0.00124077	0.00164961	0.00230786	0.0027332	0.00212628	0.00180974
Chronic hepatitis C	East Timor	0	0	1.13215e-07	2.61094e-07	5.15461e-07	1.54787e-06	4.00188e-06	1.19625e-05	2.66723e-05	6.47897e-05	0.000119756	0.000212954	0.000333595	0.000523649	0.000575673	0.000621732	0.000813914	0.000928063	0.000753195	0.000639993	0	0	1.94578e-07	4.33729e-07	1.04961e-06	2.30008e-06	5.08188e-06	1.22654e-05	3.0625e-05	7.12099e-05	0.000148273	0.000256201	0.000449815	0.000732236	0.00087369	0.000806541	0.00104622	0.00147467	0.000801936	0.00060046
Chronic hepatitis C	Tonga	0	0	7.42215e-07	1.78956e-06	2.18267e-06	1.41097e-05	3.61039e-05	0.000139133	0.000326385	0.000792454	0.0012832	0.00231168	0.00315684	0.00441524	0.00500834	0.00494697	0.0054753	0.0060458	0.00622607	0.00331472	0	0	5.06764e-07	4.73948e-06	5.08605e-07	1.54077e-05	2.24058e-05	9.70583e-05	0.000123286	0.000348215	0.000768967	0.00126473	0.00190528	0.00192491	0.00157445	0.0039803	0.00447841	0.00483054	0.00164709	0.00220135
Chronic hepatitis C	Vanuatu	0	0	1.5854e-07	2.77895e-07	3.91988e-07	2.27524e-06	6.37149e-06	1.86256e-05	4.07565e-05	0.000102548	0.000179472	0.000319195	0.00057352	0.000747855	0.000952383	0.00113202	0.00126514	0.00138626	0.00106177	0.000406291	0	0	1.77587e-07	1.66341e-06	1.93087e-07	5.39046e-06	6.2016e-06	2.97634e-05	3.36545e-05	9.21255e-05	0.000203892	0.000301459	0.000494533	0.000537429	0.000617977	0.00157992	0.0015223	0.00159368	0.000345545	0.000288741
Chronic hepatitis C	Vietnam	0	0	6.15358e-07	1.43045e-06	2.701e-06	7.84313e-06	1.80848e-05	6.00959e-05	0.000153868	0.00043026	0.000925502	0.00174384	0.00253753	0.00250198	0.00264268	0.00281334	0.00358227	0.00507671	0.00430246	0.00401423	0	0	2.66004e-07	6.56704e-07	1.42783e-06	3.49091e-06	7.41761e-06	2.05609e-05	4.46107e-05	0.000108061	0.000195787	0.000409611	0.000700072	0.000947158	0.00125532	0.00139777	0.00169913	0.00173252	0.00147907	0.00117584
MASLD	American Samoa	-	-	-	1.51044e-06	1.13486e-06	2.45812e-06	2.34306e-06	4.76906e-06	7.52527e-06	1.43229e-05	2.13085e-05	3.44476e-05	4.72419e-05	6.50685e-05	6.30153e-05	5.36634e-05	6.67729e-05	7.99714e-05	9.54727e-05	5.09424e-05	-	-	-	2.08341e-05	7.01759e-07	6.40274e-06	3.63394e-06	9.71886e-06	7.63038e-06	1.42181e-05	2.85446e-05	3.82227e-05	5.22751e-05	4.72394e-05	4.10638e-05	0.000103392	0.000120857	0.000154866	6.03577e-05	0.000100342
MASLD	Australia	-	-	-	3.35933e-06	1.57337e-06	1.96318e-06	2.89062e-06	4.78594e-06	6.01996e-06	1.4736e-05	2.87127e-05	5.15958e-05	6.72917e-05	7.03089e-05	8.68723e-05	0.000108806	0.000135956	0.000192119	0.000191517	0.00015014	-	-	-	5.77301e-06	4.46577e-06	3.83967e-06	4.24796e-06	7.01517e-06	1.1268e-05	2.03037e-05	2.72578e-05	4.97609e-05	6.45809e-05	6.27406e-05	8.77991e-05	0.00010067	0.000122563	0.000176493	0.000197359	0.000200928
MASLD	Brunei Darussalam	-	-	-	3.54806e-07	2.09286e-07	5.11854e-07	7.71907e-07	2.01153e-06	4.26701e-06	9.45496e-06	1.88797e-05	3.64829e-05	5.17425e-05	6.42588e-05	7.16448e-05	9.1251e-05	0.000108862	5.17602e-05	0.000100084	0.000235827	-	-	-	1.32358e-06	1.60087e-06	8.22706e-07	1.45665e-06	4.92559e-06	6.67653e-06	1.43219e-05	2.33705e-05	4.68617e-05	7.64785e-05	0.000127615	0.000142878	0.00025064	0.000236187	0.000224896	0.000188567	0.000610706
MASLD	Cambodia	-	-	-	2.70285e-06	1.8201e-06	2.19298e-06	3.13608e-06	5.78362e-06	9.45867e-06	1.66073e-05	3.41778e-05	4.47878e-05	6.28737e-05	7.67412e-05	9.2874e-05	0.000100794	0.000121047	0.000149436	0.000166413	0.00020448	-	-	-	5.9779e-06	3.97822e-06	3.26677e-06	4.49041e-06	7.04079e-06	9.89925e-06	1.63421e-05	2.60962e-05	3.68229e-05	5.50486e-05	6.60498e-05	7.28938e-05	0.000105494	0.000137752	0.000213648	0.000213713	0.000221214
MASLD	China	-	-	-	8.8192e-07	8.74089e-07	1.69211e-06	2.95369e-06	5.31254e-06	9.31336e-06	1.34953e-05	1.89481e-05	2.29348e-05	3.46805e-05	4.04583e-05	4.63659e-05	5.15123e-05	6.92259e-05	0.000110583	0.000147514	0.000115855	-	-	-	1.67439e-06	1.37359e-06	1.51064e-06	1.84947e-06	2.53937e-06	4.06469e-06	6.71301e-06	1.00867e-05	1.25077e-05	2.01176e-05	2.6273e-05	3.03803e-05	3.79318e-05	5.69868e-05	8.03446e-05	8.2513e-05	5.82913e-05
MASLD	North Korea	-	-	-	1.40155e-06	1.34707e-06	2.10327e-06	3.32922e-06	6.43403e-06	9.958e-06	1.73311e-05	2.41125e-05	3.32915e-05	4.33022e-05	4.49551e-05	4.99832e-05	5.17012e-05	5.48933e-05	5.79122e-05	6.54985e-05	0.000101602	-	-	-	3.20574e-06	2.43113e-06	2.57296e-06	3.17402e-06	5.44388e-06	7.64688e-06	1.39779e-05	1.83876e-05	2.67865e-05	3.76869e-05	3.34593e-05	4.89746e-05	5.36844e-05	6.70701e-05	8.35335e-05	9.91113e-05	0.00011332
MASLD	Fiji	-	-	-	1.15997e-06	4.89931e-07	8.51363e-07	1.0675e-06	2.51034e-06	3.96392e-06	9.55893e-06	1.6687e-05	2.74556e-05	3.55608e-05	4.85083e-05	5.50214e-05	4.89348e-05	5.65282e-05	9.93691e-05	0.000174491	5.16516e-05	-	-	-	1.77064e-05	3.18676e-07	2.5729e-06	1.7434e-06	4.98348e-06	4.12645e-06	7.93274e-06	1.64142e-05	2.41836e-05	3.13229e-05	2.81919e-05	2.28504e-05	5.53081e-05	5.42968e-05	7.42744e-05	2.36829e-05	5.17194e-05
MASLD	Guam	-	-	-	1.85706e-06	1.02249e-06	2.28267e-06	3.48026e-06	8.04585e-06	9.92785e-06	1.87905e-05	3.42002e-05	4.99679e-05	5.5497e-05	6.53683e-05	6.51409e-05	4.57235e-05	6.93852e-05	7.17541e-05	7.27842e-05	1.59438e-05	-	-	-	9.53515e-06	2.28509e-07	2.33202e-06	1.458e-06	4.36782e-06	3.80134e-06	6.94193e-06	1.37577e-05	1.67107e-05	2.07001e-05	2.04474e-05	1.81165e-05	3.80958e-05	4.60532e-05	4.64601e-05	1.29038e-05	1.17264e-05
MASLD	Indonesia	-	-	-	2.14554e-06	1.28381e-06	1.2385e-06	1.88184e-06	3.74995e-06	5.77072e-06	9.02337e-06	1.60185e-05	2.39735e-05	3.16778e-05	3.7204e-05	4.06053e-05	4.76715e-05	5.59813e-05	6.22123e-05	6.73717e-05	6.17631e-05	-	-	-	3.38343e-06	1.62871e-06	1.23691e-06	1.70774e-06	2.7349e-06	4.28076e-06	6.44989e-06	9.66143e-06	1.42805e-05	2.00604e-05	2.35685e-05	3.03375e-05	4.21967e-05	5.84998e-05	7.59839e-05	7.16028e-05	5.55791e-05
MASLD	Japan	-	-	-	6.02454e-07	4.27536e-07	3.6753e-07	4.99615e-07	1.06321e-06	2.27063e-06	4.36724e-06	8.52753e-06	1.68152e-05	2.90676e-05	4.4809e-05	5.06611e-05	8.38217e-05	0.000110288	0.000195474	0.000143823	7.45845e-05	-	-	-	1.49812e-06	1.44688e-06	1.32092e-06	1.7119e-06	2.84085e-06	4.67281e-06	7.41341e-06	1.10324e-05	1.6269e-05	2.51459e-05	4.35636e-05	5.40791e-05	0.000106367	0.000139442	0.000258125	0.000193904	0.000175744
MASLD	Kiribati	-	-	-	1.53963e-06	7.14694e-07	1.48029e-06	2.05447e-06	4.23643e-06	5.04994e-06	1.06358e-05	1.58138e-05	2.54555e-05	3.11713e-05	3.516e-05	4.13526e-05	3.51282e-05	3.37308e-05	3.73862e-05	3.64117e-05	1.35338e-05	-	-	-	3.52219e-05	7.08674e-07	7.1516e-06	4.39278e-06	1.04208e-05	8.58784e-06	1.55026e-05	2.97428e-05	4.0482e-05	4.95942e-05	5.14763e-05	4.2833e-05	0.000104107	9.33575e-05	9.82947e-05	2.84876e-05	2.6757e-05
MASLD	Laos	-	-	-	2.88313e-06	1.93367e-06	2.5242e-06	3.66735e-06	6.31317e-06	9.762e-06	1.59812e-05	2.87517e-05	4.76328e-05	6.27193e-05	7.23038e-05	7.87674e-05	9.23438e-05	0.000105575	0.000113325	0.000119076	0.000116311	-	-	-	5.79676e-06	3.82834e-06	2.91055e-06	3.65624e-06	5.63548e-06	8.09096e-06	1.30157e-05	1.87514e-05	2.82313e-05	4.04696e-05	5.4505e-05	5.24894e-05	7.42582e-05	8.65685e-05	0.00010797	0.00011097	9.84375e-05
MASLD	Malaysia	-	-	-	1.21729e-06	6.87082e-07	7.5534e-07	1.20187e-06	2.65741e-06	5.00151e-06	9.2692e-06	1.74062e-05	3.21886e-05	4.58781e-05	5.1321e-05	6.5243e-05	7.31312e-05	0.000126451	9.14258e-05	0.0001068	5.12967e-05	-	-	-	1.84674e-06	9.82e-07	8.33505e-07	1.24509e-06	2.08103e-06	3.85041e-06	6.41325e-06	1.20363e-05	2.16159e-05	2.9852e-05	4.0591e-05	4.20893e-05	4.57377e-05	9.88127e-05	0.000102891	0.000127004	5.1441e-05
MASLD	Marshall Islands	-	-	-	1.05591e-06	5.2051e-07	1.04808e-06	1.678e-06	3.5231e-06	5.56696e-06	1.12272e-05	1.50936e-05	2.11286e-05	3.00292e-05	4.24496e-05	3.93131e-05	3.12195e-05	3.87184e-05	5.19546e-05	5.85143e-05	2.2467e-05	-	-	-	1.31676e-05	4.55945e-07	4.55181e-06	2.99827e-06	7.37917e-06	5.64215e-06	1.06642e-05	1.73297e-05	2.64657e-05	2.89696e-05	2.93961e-05	2.52859e-05	5.58214e-05	5.97543e-05	8.13558e-05	2.6903e-05	3.38261e-05
MASLD	Federated States of Micronesia	-	-	-	1.61471e-06	8.6583e-07	1.9275e-06	2.88504e-06	5.61747e-06	8.91784e-06	1.70105e-05	2.36611e-05	3.59945e-05	4.86035e-05	6.42976e-05	6.02554e-05	4.76861e-05	5.18542e-05	5.91274e-05	5.96107e-05	2.46291e-05	-	-	-	1.5259e-05	5.1847e-07	4.45405e-06	2.89067e-06	8.34058e-06	7.20793e-06	1.29712e-05	2.34358e-05	3.02261e-05	3.61648e-05	3.65417e-05	3.18412e-05	7.3712e-05	6.84087e-05	8.26976e-05	2.26461e-05	2.2145e-05
MASLD	Mongolia	-	-	-	1.49757e-05	8.28657e-06	8.86526e-06	1.03739e-05	1.72824e-05	3.55593e-05	8.51655e-05	0.00017308	0.000283101	0.000355857	0.000328812	0.000396433	0.000589421	0.00064089	0.000965709	0.000463274	0.000326937	-	-	-	2.80189e-05	2.44479e-05	1.71686e-05	2.06711e-05	3.10909e-05	4.44359e-05	5.90209e-05	0.000117203	0.000220929	0.000367903	0.000512687	0.000625962	0.000953746	0.00115877	0.00196444	0.0014715	0.000646976
MASLD	Myanmar	-	-	-	1.27955e-06	9.44537e-07	1.02566e-06	1.58137e-06	2.86507e-06	4.4805e-06	7.19572e-06	1.23547e-05	2.06411e-05	2.86878e-05	3.79611e-05	4.25444e-05	4.37463e-05	4.84065e-05	5.27246e-05	5.04858e-05	4.08579e-05	-	-	-	3.74831e-06	2.01606e-06	1.68251e-06	2.14663e-06	3.12795e-06	4.53959e-06	6.5341e-06	1.02791e-05	1.45717e-05	2.24945e-05	2.80182e-05	3.51684e-05	4.27224e-05	5.71479e-05	6.84716e-05	6.7286e-05	5.66791e-05
MASLD	New Zealand	-	-	-	5.12729e-06	1.44642e-06	1.48136e-06	2.9031e-06	5.48287e-06	7.45607e-06	1.54864e-05	2.42321e-05	3.57399e-05	4.41135e-05	4.15859e-05	5.04759e-05	6.11017e-05	7.77843e-05	0.000119636	9.71561e-05	4.78641e-05	-	-	-	1.98751e-05	7.82996e-06	4.86283e-06	6.61664e-06	6.3209e-06	1.33107e-05	2.16934e-05	2.62071e-05	3.65919e-05	4.94886e-05	5.41646e-05	8.57384e-05	0.000110179	0.000125075	0.000237265	0.000135279	0.000145176
MASLD	Northern Mariana Islands	-	-	-	1.35314e-06	5.32492e-07	1.39247e-06	9.23701e-07	2.03758e-06	3.1471e-06	2.2521e-05	1.44138e-05	6.90125e-05	4.10383e-05	0.000156624	3.06277e-05	0.000131422	3.93102e-05	0.00014711	8.49315e-05	7.91561e-05	-	-	-	9.8839e-06	2.3681e-07	3.3489e-06	1.01145e-06	1.5276e-06	9.0759e-06	3.34515e-06	5.22637e-05	1.90215e-05	5.88936e-05	5.09803e-05	2.02313e-05	9.76123e-05	6.67283e-05	0.000130536	3.04412e-05	4.96701e-05
MASLD	Papua New Guinea	-	-	-	1.10542e-06	4.51831e-07	7.38243e-07	1.08564e-06	2.15446e-06	3.64259e-06	7.51337e-06	1.13078e-05	2.01761e-05	2.59494e-05	3.31319e-05	3.85537e-05	3.18508e-05	3.6622e-05	4.2793e-05	4.26747e-05	2.08476e-05	-	-	-	1.34561e-05	3.01916e-07	2.38043e-06	1.48067e-06	3.86776e-06	3.30953e-06	6.36092e-06	1.48292e-05	1.68396e-05	2.20493e-05	2.02185e-05	2.13681e-05	3.97182e-05	4.5298e-05	4.89415e-05	2.13898e-05	2.72601e-05
MASLD	Philippines	-	-	-	1.7013e-06	1.33611e-06	1.8713e-06	2.58851e-06	4.87776e-06	7.37231e-06	1.24098e-05	1.92672e-05	3.04284e-05	4.15312e-05	4.81673e-05	5.46272e-05	6.22047e-05	6.34256e-05	5.59798e-05	6.43678e-05	5.52973e-05	-	-	-	2.4527e-06	1.56316e-06	1.40007e-06	1.91484e-06	2.97986e-06	4.19037e-06	6.41747e-06	9.8885e-06	1.48357e-05	2.08606e-05	2.51481e-05	2.90271e-05	3.77686e-05	5.25836e-05	6.66831e-05	7.86406e-05	7.9096e-05
MASLD	South Korea	-	-	-	7.13712e-07	4.17966e-07	6.25363e-07	1.3132e-06	5.60246e-06	1.10899e-05	2.60919e-05	4.85077e-05	9.27476e-05	0.000127375	0.000125375	0.000164871	0.000263928	0.000393508	0.000589098	0.000432878	0.00049754	-	-	-	4.80588e-06	3.16895e-06	2.93672e-06	4.78529e-06	1.28406e-05	1.68611e-05	3.18679e-05	5.11602e-05	9.77448e-05	0.00013099	0.000170652	0.000264119	0.000430184	0.000545155	0.000771284	0.000563806	0.000567946
MASLD	Samoa	-	-	-	1.24168e-06	5.75622e-07	9.88908e-07	1.48307e-06	2.85053e-06	4.78462e-06	1.1512e-05	1.91944e-05	3.24026e-05	4.68576e-05	5.81208e-05	5.58356e-05	5.51918e-05	7.22346e-05	8.00133e-05	0.000100273	5.98529e-05	-	-	-	8.36931e-06	4.72432e-07	2.20247e-06	1.43931e-06	3.62145e-06	3.63377e-06	7.22889e-06	1.31191e-05	1.93375e-05	2.6627e-05	3.01876e-05	2.54248e-05	4.99369e-05	6.09232e-05	7.6732e-05	3.75078e-05	4.13918e-05
MASLD	Singapore	-	-	-	2.31834e-07	8.97297e-08	1.77171e-07	2.23121e-07	6.99512e-07	9.67479e-07	2.70424e-06	6.57948e-06	1.64102e-05	2.98042e-05	4.31072e-05	5.16076e-05	8.18674e-05	8.82131e-05	0.000112711	7.30519e-05	6.20814e-05	-	-	-	1.01456e-06	3.56746e-07	3.17941e-07	3.44625e-07	7.96575e-07	1.49344e-06	3.61877e-06	1.02117e-05	1.79781e-05	3.84609e-05	5.20012e-05	5.71444e-05	0.000110177	0.000121007	0.000144487	9.50112e-05	7.68641e-05
MASLD	Solomon Islands	-	-	-	1.83437e-06	7.7254e-07	1.62153e-06	2.49567e-06	5.3948e-06	8.35172e-06	1.66268e-05	2.10553e-05	3.49713e-05	4.10985e-05	4.97426e-05	4.82559e-05	3.87112e-05	4.55057e-05	4.48741e-05	4.17951e-05	1.72941e-05	-	-	-	1.10995e-05	3.38146e-07	3.04647e-06	2.20774e-06	5.89622e-06	5.5165e-06	1.06959e-05	1.65448e-05	2.21441e-05	2.5183e-05	2.56727e-05	1.98886e-05	4.14334e-05	3.9241e-05	3.70345e-05	9.95494e-06	1.22076e-05
MASLD	Taiwan (Province of China)	-	-	-	1.19073e-06	8.93238e-07	1.12909e-06	2.04029e-06	6.05223e-06	9.69177e-06	1.64116e-05	3.07154e-05	5.08321e-05	7.70923e-05	0.000105409	8.89392e-05	0.000137775	0.000112392	0.000144819	0.000137607	8.24401e-05	-	-	-	4.45589e-06	2.967e-06	2.79602e-06	3.60618e-06	7.05426e-06	8.73274e-06	1.19573e-05	1.61191e-05	2.6446e-05	4.14931e-05	6.65987e-05	6.68939e-05	0.000119699	0.000130376	0.000150943	0.000139126	9.55614e-05
MASLD	Thailand	-	-	-	4.64322e-06	3.56348e-06	5.52521e-06	1.0679e-05	1.74659e-05	2.38585e-05	3.79475e-05	6.0871e-05	9.26385e-05	0.000110976	0.000124092	0.000134688	0.000164824	0.000191212	0.000213802	0.000279272	0.000266881	-	-	-	4.52151e-06	2.98454e-06	2.8378e-06	3.99149e-06	5.48499e-06	8.48668e-06	1.19226e-05	2.03045e-05	3.0245e-05	4.39482e-05	6.12928e-05	7.57856e-05	0.000104074	0.000150836	0.000200793	0.00020329	0.000192844
MASLD	East Timor	-	-	-	9.82129e-07	6.1146e-07	7.4441e-07	1.1017e-06	1.96366e-06	3.03416e-06	5.6368e-06	9.8956e-06	1.37004e-05	2.14348e-05	3.34988e-05	3.20085e-05	2.83887e-05	3.96739e-05	4.76588e-05	4.48435e-05	4.66716e-05	-	-	-	2.78501e-06	1.51324e-06	1.07802e-06	1.34423e-06	1.99436e-06	3.37212e-06	6.01471e-06	1.08806e-05	1.63766e-05	2.39606e-05	3.84069e-05	4.31457e-05	4.1463e-05	5.43846e-05	8.96173e-05	6.2493e-05	5.14365e-05
MASLD	Tonga	-	-	-	5.4762e-06	2.69181e-06	5.69469e-06	1.07394e-05	2.34472e-05	4.13251e-05	8.1832e-05	0.000109491	0.000174789	0.00021885	0.000288325	0.000300492	0.000273333	0.00030833	0.000375856	0.000445483	0.000223394	-	-	-	2.67449e-05	7.62412e-07	7.40148e-06	6.18262e-06	1.58097e-05	1.30716e-05	2.84309e-05	5.33557e-05	7.66743e-05	9.39626e-05	8.87634e-05	6.79478e-05	0.000160606	0.000186867	0.000239883	0.000102105	0.00015532
MASLD	Vanuatu	-	-	-	1.0931e-06	4.5092e-07	1.06552e-06	1.59649e-06	2.88451e-06	4.16825e-06	8.29161e-06	1.17701e-05	1.87207e-05	3.11745e-05	3.84715e-05	4.67098e-05	5.22263e-05	6.03627e-05	7.18544e-05	6.32983e-05	2.5712e-05	-	-	-	1.09809e-05	2.47785e-07	2.35616e-06	1.55651e-06	4.2806e-06	3.55076e-06	6.66086e-06	1.1811e-05	1.56741e-05	2.33039e-05	2.25556e-05	2.4986e-05	6.42383e-05	6.61063e-05	8.03691e-05	2.05877e-05	1.92407e-05
MASLD	Vietnam	-	-	-	5.30585e-06	3.47038e-06	3.96479e-06	5.2818e-06	1.06744e-05	2.10353e-05	4.15058e-05	8.04796e-05	0.000139398	0.000181733	0.000183162	0.000177189	0.000169403	0.000219791	0.000333427	0.000335536	0.000361497	-	-	-	5.06504e-06	2.50179e-06	1.95699e-06	2.60857e-06	4.40267e-06	6.90684e-06	1.11809e-05	1.96183e-05	3.74793e-05	5.85652e-05	6.71441e-05	7.85356e-05	9.15565e-05	0.000118729	0.000155704	0.000152158	0.00013553
	*Proportion of HCC cases arising from non-cirrhotic patients

## Sheet: Table S17
	Table S17. Estimated annual incidence rate of HCC in non-cirrhotic patients assuming lower cost-effectiveness thresholds
	Country or territory	Male																				Female
Etiology		<5 years	5-9 years	10-14 years	15-19 years	20-24 years	25-29 years	30-34 years	35-39 years	40-44 years	45-49 years	50-54 years	55-59 years	60-64 years	65-69 years	70-74 years	75-79 years	80-84 years	85-89 years	90-94 years	95+ years	<5 years	5-9 years	10-14 years	15-19 years	20-24 years	25-29 years	30-34 years	35-39 years	40-44 years	45-49 years	50-54 years	55-59 years	60-64 years	65-69 years	70-74 years	75-79 years	80-84 years	85-89 years	90-94 years	95+ years
Chronic hepatitis B	American Samoa	0	0	8.72214e-06	2.79776e-05	5.08104e-05	9.02853e-05	7.08693e-05	0.000106044	0.000174426	0.000334897	0.00046462	0.000590072	0.000750669	0.000976336	0.000911195	0.000765314	0.000859182	0.000946513	0.00107076	0.000581787	0	0	4.01334e-06	6.94975e-05	8.53765e-06	8.77482e-05	3.72568e-05	7.61841e-05	6.48943e-05	0.000116664	0.00021615	0.00025856	0.000317301	0.000294361	0.000242572	0.000538039	0.000493515	0.000519784	0.000172538	0.000248656
Chronic hepatitis B	Australia	0	0	1.76501e-05	4.63537e-05	5.82806e-05	1.8814e-05	3.7519e-05	5.79133e-05	7.5209e-05	0.000168554	0.000269489	0.000418577	0.000480601	0.00046609	0.00051359	0.000567188	0.000590568	0.000682518	0.000546146	0.00039968	0	0	8.15518e-06	1.99412e-05	4.6057e-05	1.32623e-05	1.73967e-05	2.59221e-05	3.85274e-05	6.11485e-05	7.54319e-05	0.000114543	0.000129655	0.000136813	0.000178028	0.000208438	0.000217271	0.000263694	0.000241692	0.000203164
Chronic hepatitis B	Brunei Darussalam	0	0	2.09857e-05	4.78317e-05	6.82491e-05	0.000269425	0.000517047	0.000541043	0.000248144	0.000514234	0.000841809	0.00120147	0.00148396	0.00185905	0.00207627	0.0025184	0.00263504	0.0011824	0.00211655	0.00482559	0	0	2.36205e-05	3.099e-05	9.71408e-05	0.000106136	0.000233041	0.000242689	6.46596e-05	0.000128533	0.000181096	0.000303086	0.000450852	0.000794211	0.000895012	0.00157483	0.00135264	0.00125383	0.00102176	0.0033379
Chronic hepatitis B	Cambodia	0	0	3.55978e-06	9.51538e-06	9.31676e-06	8.60066e-06	1.81202e-05	3.47745e-05	5.90903e-05	9.88172e-05	0.000183755	0.000228449	0.000289102	0.000309764	0.000329378	0.000349733	0.000378729	0.00040892	0.000400394	0.000403485	0	0	4.81933e-06	1.04774e-05	1.12584e-05	7.61438e-06	1.4888e-05	2.4398e-05	3.93534e-05	6.47841e-05	0.000114576	0.000155501	0.000224293	0.000288309	0.000319364	0.000374722	0.00042214	0.000474549	0.000416504	0.000379196
Chronic hepatitis B	China	0	0	4.0022e-05	3.74636e-05	4.21393e-05	5.3328e-05	0.000129826	0.000236752	0.000391585	0.000555681	0.00068938	0.000711483	0.000906902	0.00102599	0.00107848	0.00115537	0.00148891	0.00220315	0.00256287	0.00209889	0	0	2.06431e-05	1.30023e-05	1.4415e-05	1.15397e-05	2.0008e-05	3.11354e-05	5.13652e-05	8.79326e-05	0.000131205	0.000164892	0.000251053	0.000334751	0.000386494	0.000423689	0.000519447	0.000568145	0.000463837	0.000280743
Chronic hepatitis B	North Korea	0	0	2.00694e-05	3.05706e-05	1.18481e-05	2.84068e-05	5.98071e-05	0.000115173	0.000170567	0.000307999	0.000385321	0.000436237	0.000508312	0.000458492	0.000532528	0.00049909	0.000463277	0.000423262	0.000430655	0.000515521	0	0	1.12753e-05	1.04786e-05	3.954e-06	8.19399e-06	1.34748e-05	2.3864e-05	3.45356e-05	6.90252e-05	9.3462e-05	0.000128952	0.000169025	0.000171846	0.000234331	0.000227967	0.000208077	0.000196086	0.000185168	0.000187347
Chronic hepatitis B	Fiji	0	0	5.94865e-05	4.91017e-05	7.28776e-05	0.00031805	0.000264804	0.000161399	0.000265904	0.000574762	0.000811143	0.00109951	0.00129436	0.00160401	0.00163395	0.0014327	0.00151399	0.00239767	0.00412628	0.00125135	0	0	9.04619e-06	5.89091e-05	5.9787e-06	0.000153147	6.94761e-05	5.05447e-05	4.06836e-05	8.02731e-05	0.000155841	0.000198727	0.000254281	0.000230232	0.000180163	0.000371641	0.00028932	0.000323209	8.23452e-05	0.000163751
Chronic hepatitis B	Guam	0	0	9.04885e-06	4.39913e-05	6.11736e-05	0.000118085	0.000137443	0.000189117	0.000221731	0.000391857	0.000639878	0.000804439	0.000754903	0.000858311	0.0007863	0.000527196	0.000697101	0.000629154	0.00060356	0.000134065	0	0	9.11279e-07	4.72206e-05	4.02873e-06	4.34719e-05	2.10634e-05	3.83395e-05	3.48608e-05	6.95493e-05	0.000120108	0.000137227	0.000154414	0.000153981	0.00012043	0.000237679	0.000217181	0.000180789	3.8672e-05	3.14722e-05
Chronic hepatitis B	Indonesia	0	0	1.67635e-06	5.53603e-06	9.08338e-06	1.69683e-05	2.13544e-05	4.32005e-05	6.94373e-05	0.000102708	0.000147575	0.000188619	0.000210182	0.000211166	0.000203338	0.000209178	0.00021543	0.00021578	0.000200785	0.000191479	0	0	1.62776e-06	4.48533e-06	7.38605e-06	1.11959e-05	1.30886e-05	2.17627e-05	3.51292e-05	5.0911e-05	7.55395e-05	9.62827e-05	0.000126504	0.000147889	0.000174206	0.000211807	0.00024441	0.00027238	0.000231899	0.000189423
Chronic hepatitis B	Japan	0	0	4.31801e-06	6.89984e-06	1.12336e-05	1.85273e-05	3.23043e-05	6.44007e-05	0.000123224	0.000189658	0.000282185	0.000422176	0.00060299	0.000904077	0.000933333	0.00136012	0.00152052	0.00230861	0.00150459	0.000732577	0	0	4.41955e-06	5.17372e-06	8.98114e-06	1.72912e-05	2.59756e-05	3.77619e-05	5.186e-05	6.78086e-05	8.49867e-05	0.000111536	0.000169587	0.000318754	0.000390576	0.000726329	0.000863484	0.00145857	0.00100188	0.00082885
Chronic hepatitis B	Kiribati	0	0	4.07542e-06	7.57485e-06	9.5029e-06	2.70519e-05	3.02094e-05	5.70494e-05	8.37673e-05	0.000154713	0.000218417	0.000295897	0.000329341	0.000377734	0.000388074	0.000353123	0.000324774	0.000323133	0.000294786	0.000110537	0	0	3.24252e-06	3.8511e-05	3.39684e-06	5.44476e-05	2.6893e-05	5.62151e-05	4.58708e-05	8.09275e-05	0.000151768	0.000191751	0.000220115	0.000215847	0.00017761	0.000401745	0.000285637	0.000245287	5.70836e-05	4.89644e-05
Chronic hepatitis B	Laos	0	0	3.82989e-06	6.93217e-06	7.19946e-06	1.73394e-05	3.63423e-05	6.68524e-05	0.000110014	0.000175422	0.000273461	0.000411356	0.000493889	0.000557445	0.000577551	0.000627933	0.000627183	0.000597921	0.000546955	0.000474975	0	0	2.14261e-06	3.92197e-06	4.63106e-06	8.16588e-06	1.51329e-05	2.38097e-05	3.93722e-05	6.29444e-05	0.000105311	0.000154055	0.000206492	0.000298645	0.000281812	0.000384628	0.000381709	0.000365279	0.000318444	0.000255207
Chronic hepatitis B	Malaysia	0	0	5.3468e-05	0.000120296	0.000123769	0.000212195	0.000360717	0.000142928	0.000273398	0.000468253	0.000754367	0.00118213	0.00142808	0.0014412	0.0016806	0.00162474	0.00254739	0.0017223	0.00198057	0.000879846	0	0	2.44798e-05	4.19986e-05	5.71393e-05	7.9188e-05	0.000128626	3.92878e-05	6.88959e-05	0.000113765	0.000194683	0.00028618	0.00038408	0.000473718	0.000448216	0.00043212	0.000742881	0.00065476	0.000749111	0.000322177
Chronic hepatitis B	Marshall Islands	0	0	8.60005e-06	8.03322e-06	1.00388e-05	2.46026e-05	2.9193e-05	5.11068e-05	7.76488e-05	0.000150938	0.000189088	0.000253013	0.00029608	0.000384152	0.000351247	0.000292104	0.000338964	0.000390952	0.00041985	0.000166472	0	0	5.5054e-06	2.74818e-05	3.17507e-06	4.27953e-05	2.25718e-05	4.68843e-05	3.82718e-05	7.44793e-05	0.000127713	0.000155659	0.000181715	0.000187641	0.000151193	0.000313054	0.000268945	0.000293218	8.37092e-05	9.012e-05
Chronic hepatitis B	Federated States of Micronesia	0	0	7.45617e-06	1.18092e-05	1.96324e-05	6.84171e-05	0.000134579	7.44127e-05	0.000123891	0.000239722	0.000289422	0.000405959	0.000454729	0.000549044	0.000522219	0.000406194	0.00042498	0.000460145	0.000421647	0.000167622	0	0	3.10096e-06	2.56965e-05	3.506e-06	5.97858e-05	5.70045e-05	4.23049e-05	3.86302e-05	7.67455e-05	0.000125706	0.000159495	0.000180656	0.000184179	0.000152614	0.000302247	0.00024763	0.00023624	6.04995e-05	5.41076e-05
Chronic hepatitis B	Mongolia	0	0	0.000132971	0.000199627	0.000218324	0.000361474	0.000143342	0.000185676	0.000391313	0.000896344	0.00160681	0.0022922	0.00263943	0.00249522	0.00268905	0.00350847	0.00304336	0.00389071	0.00168192	0.00118802	0	0	6.91694e-05	0.00013509	0.000270334	0.000336775	0.000147035	0.000173904	0.000254077	0.00030604	0.00054551	0.000915036	0.00135719	0.00177308	0.00190116	0.00239587	0.00225024	0.00319902	0.00211983	0.000985645
Chronic hepatitis B	Myanmar	0	0	4.31037e-06	2.4925e-05	9.28111e-06	2.03524e-05	4.08221e-05	7.70843e-05	0.000127407	0.000212118	0.000385973	0.000581509	0.000733901	0.000854373	0.000921073	0.000907922	0.000905273	0.000819949	0.000811168	0.00065682	0	0	3.75802e-06	2.14505e-05	9.39438e-06	1.82022e-05	3.63303e-05	5.82035e-05	9.52779e-05	0.000148242	0.000232045	0.000315624	0.000453033	0.000581881	0.000694813	0.000812716	0.000940058	0.00101924	0.00101377	0.000956411
Chronic hepatitis B	New Zealand	0	0	5.75898e-06	2.71088e-05	2.77493e-05	5.32686e-05	9.11503e-05	0.000113059	0.000109142	0.000185215	0.000258712	0.000311392	0.000339712	0.000305507	0.000339635	0.000375945	0.000408988	0.000504095	0.000353479	0.000148197	0	0	1.74307e-05	2.71757e-05	3.63665e-05	5.28293e-05	5.87379e-05	3.89156e-05	4.70733e-05	6.76427e-05	7.07904e-05	8.39842e-05	0.000103359	0.000115115	0.000184366	0.000224341	0.000246101	0.000371646	0.000191837	0.000167662
Chronic hepatitis B	Northern Mariana Islands	0	0	4.76722e-06	1.68054e-05	2.39765e-05	0.000100435	1.78105e-05	2.95449e-05	4.60497e-05	0.00032105	0.000187456	0.00072163	0.00037719	0.00128199	0.000233675	0.000941886	0.00026077	0.000851604	0.000483001	0.000435755	0	0	1.56713e-06	2.95803e-05	3.49942e-06	9.95793e-05	9.28689e-06	9.96228e-06	6.14171e-05	2.20371e-05	0.000318085	0.000106088	0.000288097	0.000257206	9.36756e-05	0.000404538	0.000212946	0.000336843	6.4547e-05	9.56209e-05
Chronic hepatitis B	Papua New Guinea	0	0	1.39682e-06	2.77054e-06	1.81099e-06	4.59171e-06	7.57827e-06	1.40155e-05	2.38269e-05	4.64755e-05	6.59765e-05	9.40079e-05	0.000110538	0.000143127	0.00015169	0.000115995	0.000115245	0.000102389	9.31396e-05	3.39911e-05	0	0	7.90247e-07	9.61899e-06	5.19e-07	6.29287e-06	4.36846e-06	1.02376e-05	9.40596e-06	1.84501e-05	3.86116e-05	4.87306e-05	6.07749e-05	5.77579e-05	5.68583e-05	0.000102179	8.44618e-05	7.17198e-05	2.40096e-05	2.60855e-05
Chronic hepatitis B	Philippines	0	0	5.24187e-06	9.6863e-06	1.20847e-05	3.34425e-05	3.8488e-05	7.70195e-05	0.000117978	0.000189154	0.000262518	0.000351742	0.000416784	0.000469095	0.000471289	0.000500125	0.000466973	0.000354874	0.000319962	0.0002319	0	0	2.10217e-06	2.96316e-06	3.95794e-06	7.32732e-06	7.92172e-06	1.27068e-05	1.91555e-05	2.96327e-05	4.30336e-05	5.63165e-05	7.77267e-05	9.60239e-05	0.000104395	0.000119474	0.000129127	0.000123687	0.000107187	9.02546e-05
Chronic hepatitis B	South Korea	0	0	6.43695e-05	8.51799e-05	6.454e-05	0.000170944	0.000307351	0.000974171	0.000566738	0.00134262	0.002144	0.00318934	0.00375173	0.00378117	0.00495821	0.0073228	0.00940951	0.0126289	0.00918698	0.0108038	0	0	3.81182e-05	5.30713e-05	5.81524e-05	0.000120821	0.000191094	0.000350859	0.000128902	0.00022212	0.000312103	0.000484162	0.000658315	0.000875599	0.00137487	0.00221223	0.00260751	0.00374228	0.00282435	0.00311761
Chronic hepatitis B	Samoa	0	0	5.94163e-06	6.34511e-06	7.55836e-06	2.42345e-05	3.00877e-05	5.61254e-05	9.46654e-05	0.000212356	0.000319016	0.000485294	0.000593175	0.000717618	0.000640613	0.000634564	0.000795261	0.000796893	0.000907667	0.000531223	0	0	1.77092e-06	7.80943e-06	1.4066e-06	1.50801e-05	9.14386e-06	2.11076e-05	2.21644e-05	4.57229e-05	7.82482e-05	0.000106803	0.000136873	0.000162752	0.000128663	0.000238248	0.000224804	0.000225153	9.90812e-05	9.12622e-05
Chronic hepatitis B	Singapore	0	0	4.46497e-05	7.54535e-05	7.17204e-05	0.00019347	0.000134759	0.000107853	0.000138936	0.000375948	0.000732327	0.00137968	0.00209175	0.00316856	0.00374638	0.00561279	0.00556761	0.00637456	0.00387571	0.00311548	0	0	4.38233e-05	6.82511e-05	7.36059e-05	0.000116225	7.52153e-05	3.63423e-05	5.85743e-05	0.000131857	0.000299171	0.00040271	0.000713108	0.000976913	0.00116125	0.00215473	0.00213935	0.00236374	0.00145146	0.00100112
Chronic hepatitis B	Solomon Islands	0	0	6.21471e-06	1.15494e-05	1.02467e-05	4.57596e-05	5.18935e-05	5.21976e-05	9.03312e-05	0.000177622	0.000214047	0.000283843	0.000298977	0.000369889	0.000327777	0.000252952	0.000268999	0.000224903	0.000172168	6.8858e-05	0	0	2.04997e-06	1.6544e-05	1.22417e-06	2.75697e-05	1.55698e-05	2.03625e-05	2.02613e-05	4.0986e-05	6.41025e-05	7.87533e-05	8.7642e-05	9.06555e-05	6.94145e-05	0.000138245	0.000102085	7.6776e-05	1.71635e-05	1.68322e-05
Chronic hepatitis B	Taiwan (Province of China)	0	0	2.53195e-05	5.34795e-05	7.95322e-05	0.000139921	0.000245286	0.000449413	0.000165206	0.000273098	0.000446601	0.000608032	0.000755572	0.000937833	0.000729465	0.00108078	0.000836834	0.000938193	0.000754779	0.00040325	0	0	2.64194e-05	4.21084e-05	5.70041e-05	7.96268e-05	9.82823e-05	0.000131342	4.37568e-05	6.29131e-05	8.9924e-05	0.000137543	0.00021073	0.000337293	0.000338543	0.000514429	0.000435583	0.000429117	0.000318556	0.000194209
Chronic hepatitis B	Thailand	0	0	1.68835e-05	6.49721e-05	0.000134133	0.000305707	0.00013598	0.000230404	0.00032854	0.000463836	0.000726723	0.000934262	0.00104102	0.0010787	0.00110473	0.00120801	0.00135127	0.00127438	0.00145055	0.00127754	0	0	7.80845e-06	1.91803e-05	4.53617e-05	7.4441e-05	2.51267e-05	3.63028e-05	6.23461e-05	9.025e-05	0.000147362	0.000209035	0.000275985	0.000385156	0.000451175	0.000558371	0.000663446	0.000713177	0.000584901	0.000484868
Chronic hepatitis B	East Timor	0	0	1.96692e-06	1.80174e-06	3.06643e-06	7.20583e-06	1.48282e-05	2.85112e-05	4.88132e-05	8.33283e-05	0.000128187	0.000184291	0.000238731	0.000320113	0.000308674	0.000266697	0.000316321	0.000345496	0.000277314	0.000245722	0	0	1.76842e-06	1.47028e-06	2.71469e-06	4.34088e-06	7.74448e-06	1.24458e-05	2.34351e-05	4.28658e-05	7.42742e-05	0.00010284	0.000152142	0.000233701	0.000241283	0.000207288	0.000243985	0.000308759	0.000183795	0.00014419
Chronic hepatitis B	Tonga	0	0	8.7114e-05	0.000191523	0.000168187	0.000377771	0.000733924	0.000270121	0.000463917	0.000835479	0.00105507	0.00145828	0.00170205	0.00207532	0.00206011	0.00187805	0.0020781	0.0023268	0.00253519	0.00129157	0	0	3.0576e-05	0.000261212	1.72743e-05	0.000208111	0.000220296	8.62128e-05	7.54281e-05	0.000152088	0.000279381	0.000348889	0.000423834	0.00039394	0.000277067	0.000605325	0.00053925	0.000568591	0.000196649	0.000269
Chronic hepatitis B	Vanuatu	0	0	3.53946e-06	6.31351e-06	6.30414e-06	2.84331e-05	4.06779e-05	5.11771e-05	7.77467e-05	0.000152169	0.000198708	0.000267176	0.00036774	0.000436654	0.000484314	0.000511322	0.000523888	0.00055809	0.000458036	0.000170288	0	0	1.28903e-06	1.2492e-05	9.48727e-07	2.18289e-05	1.42912e-05	2.5268e-05	2.14591e-05	3.98365e-05	6.79719e-05	8.24171e-05	0.00011282	0.000108189	0.000108676	0.000238922	0.000197168	0.000186498	3.87174e-05	3.15934e-05
Chronic hepatitis B	Vietnam	0	0	1.19405e-05	2.16035e-05	1.44958e-05	2.36673e-05	4.26059e-05	9.05564e-05	0.000175906	0.000350847	0.000604287	0.000871992	0.000977205	0.000862313	0.000738936	0.000658113	0.000754606	0.000932002	0.000812834	0.000743867	0	0	4.3401e-06	7.45706e-06	5.55386e-06	7.27851e-06	1.29905e-05	2.26184e-05	3.70856e-05	6.34861e-05	0.00010816	0.0001767	0.000255558	0.000303807	0.0003224	0.000336402	0.000342418	0.000329548	0.000266172	0.000212836
Chronic hepatitis C	American Samoa	0	0	9.73982e-08	2.73075e-07	6.44763e-07	2.89868e-06	5.91742e-06	1.81311e-05	4.25482e-05	0.000108333	0.000198388	0.00033485	0.000530042	0.000794294	0.00083898	0.000753038	0.00092512	0.000980184	0.000997611	0.000453752	0	0	1.37843e-07	2.1406e-06	3.47601e-07	9.03615e-06	1.00031e-05	4.21114e-05	5.15558e-05	0.00012649	0.000313081	0.000485386	0.00073692	0.000787233	0.000733411	0.00181505	0.00190338	0.00213513	0.000709292	0.000982222
Chronic hepatitis C	Australia	0	0	2.82038e-07	7.53294e-07	1.54759e-06	4.28012e-06	1.38683e-05	4.39195e-05	8.98904e-05	0.000264619	0.000609181	0.00107008	0.00129625	0.000918768	0.00102915	0.00120636	0.00140998	0.00193651	0.00225439	0.0399093	0	0	3.69161e-07	8.97935e-07	3.18407e-06	7.17e-06	1.4752e-05	3.95137e-05	8.80903e-05	0.000189348	0.000319183	0.000564318	0.000679738	0.000598601	0.000773861	0.000925668	0.00101979	0.00130803	0.00130012	0.00167507
Chronic hepatitis C	Brunei Darussalam	0	0	5.49534e-07	9.57331e-07	2.22977e-06	1.07537e-05	2.81764e-05	0.000103064	0.000264705	0.000688097	0.00136728	0.00228947	0.00293898	0.00326557	0.00329182	0.00362376	0.00399752	0.00190687	0.00351631	0.00792257	0	0	1.93045e-06	1.97339e-06	8.88083e-06	1.02891e-05	3.14629e-05	0.000122221	0.00018888	0.000470026	0.000781867	0.0014032	0.00203368	0.00311929	0.00311755	0.00500218	0.00453379	0.0045427	0.00374856	0.0119313
Chronic hepatitis C	Cambodia	0	0	2.46377e-08	7.51757e-08	1.99357e-07	5.98926e-07	1.8009e-06	5.37001e-06	1.33311e-05	3.10341e-05	7.57063e-05	0.000119099	0.000191399	0.000255551	0.000335846	0.000423258	0.000563487	0.000687469	0.000700074	0.000702771	0	0	5.75593e-08	1.50635e-07	4.79122e-07	1.1159e-06	3.25733e-06	8.30847e-06	1.894e-05	4.08436e-05	8.99924e-05	0.000148848	0.000258848	0.000395526	0.000514123	0.000699725	0.00090457	0.00109122	0.000977163	0.000859658
Chronic hepatitis C	China	0	0	1.71983e-07	3.03629e-07	1.19626e-06	5.65489e-06	2.16333e-05	6.49824e-05	0.000150011	0.000263575	0.000415499	0.000547744	0.000864785	0.00114224	0.00135226	0.00155961	0.00213782	0.00314792	0.00341521	0.00266104	0	0	3.62661e-07	4.31192e-07	1.80142e-06	5.66081e-06	1.48857e-05	3.639e-05	8.02765e-05	0.00016766	0.000310185	0.000476698	0.000861666	0.00131029	0.00167913	0.00201797	0.00277974	0.00332367	0.00277782	0.00179171
Chronic hepatitis C	North Korea	0	0	6.49501e-08	1.93347e-07	7.12768e-07	2.32918e-06	7.53745e-06	2.42956e-05	5.36718e-05	0.000131457	0.000223348	0.000345781	0.000541139	0.00060311	0.000835124	0.000878857	0.000953092	0.000919908	0.000930619	0.00107025	0	0	1.20087e-07	2.26352e-07	9.12104e-07	2.71431e-06	6.98678e-06	1.96596e-05	4.01898e-05	0.000104361	0.000180435	0.000315407	0.0005082	0.000619967	0.000982015	0.00109094	0.00120087	0.00129028	0.00130857	0.00135379
Chronic hepatitis C	Fiji	0	0	1.76508e-07	2.18398e-07	3.43009e-07	1.39976e-06	3.61943e-06	1.30195e-05	3.09258e-05	9.09871e-05	0.000174217	0.000316528	0.000478008	0.000695266	0.000812156	0.000771117	0.000888346	0.00137516	0.00205638	0.000508763	0	0	1.83883e-07	1.76437e-06	1.97165e-07	4.69702e-06	6.54353e-06	2.78002e-05	3.19998e-05	8.53291e-05	0.000218696	0.000355813	0.000547406	0.000573149	0.000505554	0.00115068	0.00100046	0.00118069	0.000297121	0.000571084
Chronic hepatitis C	Guam	0	0	2.15016e-07	3.39361e-07	5.82996e-07	2.70693e-06	9.02682e-06	3.35918e-05	5.7174e-05	0.000137811	0.000300037	0.000507922	0.000615488	0.000837069	0.000898103	0.0006775	0.0010144	0.000926746	0.000825521	0.00015891	0	0	6.51037e-08	1.106e-06	1.1732e-07	3.02958e-06	4.15275e-06	2.0366e-05	2.70633e-05	7.4462e-05	0.000173678	0.000260995	0.000364204	0.000421084	0.000375862	0.000830465	0.000869577	0.000762545	0.000162099	0.000124676
Chronic hepatitis C	Indonesia	0	0	1.07992e-07	3.11492e-07	7.12334e-07	1.79627e-06	5.61178e-06	1.85236e-05	4.35704e-05	9.00887e-05	0.000174418	0.000294134	0.000425811	0.000540176	0.000649607	0.000820267	0.00101008	0.00106203	0.000942953	0.000798072	0	0	1.25691e-07	3.05351e-07	8.00196e-07	1.77692e-06	5.24509e-06	1.42452e-05	3.26472e-05	6.22472e-05	0.000118163	0.000189165	0.000301895	0.000414052	0.000568999	0.000818987	0.00106071	0.00117705	0.000936125	0.000675236
Chronic hepatitis C	Japan	0	0	9.728e-06	1.55458e-05	3.72743e-05	7.19001e-05	0.000178215	0.000506352	0.00128849	0.0025318	0.00485289	0.00890764	0.0137832	0.0191745	0.0199408	0.0298006	0.0387739	0.0745363	0.0806487	0.59942	0	0	9.82307e-06	1.14888e-05	2.69137e-05	5.71592e-05	0.000127783	0.000305753	0.000595811	0.00105046	0.00165385	0.00244337	0.00375148	0.00615996	0.00698539	0.0124314	0.0157445	0.0287102	0.0221729	0.0241559
Chronic hepatitis C	Kiribati	0	0	7.89085e-08	1.42033e-07	2.23392e-07	1.04112e-06	3.00811e-06	1.04224e-05	2.18698e-05	5.47373e-05	0.000102491	0.000185028	0.000259596	0.000343567	0.000403914	0.000396765	0.00040386	0.000393816	0.00032341	0.000103209	0	0	1.75968e-07	2.10306e-06	2.45551e-07	6.59372e-06	8.55484e-06	3.36837e-05	4.01708e-05	9.77794e-05	0.000245082	0.000404743	0.000576968	0.000653354	0.000608319	0.00154	0.00125022	0.00115588	0.000272398	0.000230543
Chronic hepatitis C	Laos	0	0	1.09102e-07	2.4571e-07	5.71205e-07	1.66376e-06	4.87739e-06	1.38834e-05	3.26541e-05	7.06404e-05	0.000141525	0.000267781	0.000401973	0.000540277	0.000667339	0.000844899	0.000998247	0.00100964	0.000915318	0.000754737	0	0	1.2734e-07	2.8713e-07	8.36157e-07	1.86479e-06	4.92207e-06	1.16265e-05	2.6334e-05	5.48516e-05	0.000113001	0.00019599	0.000303928	0.000502772	0.000534528	0.000820402	0.000921254	0.000921373	0.000790554	0.000602936
Chronic hepatitis C	Malaysia	0	0	4.04304e-08	1.00289e-07	2.11845e-07	5.78488e-07	1.9123e-06	6.42055e-06	1.83439e-05	4.37279e-05	9.54711e-05	0.000197863	0.000301366	0.000356719	0.000482763	0.000524569	0.000940808	0.000639343	0.000673372	0.000259815	0	0	3.31754e-08	6.58372e-08	1.99165e-07	4.66631e-07	1.48521e-06	3.7699e-06	1.00984e-05	2.35927e-05	5.51295e-05	0.00010492	0.000176414	0.000257809	0.000285602	0.000315591	0.000626394	0.000580013	0.000612609	0.000231335
Chronic hepatitis C	Marshall Islands	0	0	4.66675e-08	9.05999e-08	1.37147e-07	6.55621e-07	2.18129e-06	7.79757e-06	1.69708e-05	4.52284e-05	7.58594e-05	0.000135837	0.000203071	0.000307195	0.000321931	0.000291883	0.000372317	0.000430337	0.000425703	0.000146971	0	0	7.90229e-08	8.23409e-07	1.23323e-07	3.31151e-06	4.84867e-06	2.01621e-05	2.3883e-05	6.32664e-05	0.000143359	0.000227596	0.000324823	0.000384863	0.000348375	0.000799917	0.00077146	0.000884767	0.000246915	0.00024839
Chronic hepatitis C	Federated States of Micronesia	0	0	5.92384e-08	1.38796e-07	2.36025e-07	1.1525e-06	3.55201e-06	1.16969e-05	2.80768e-05	7.38225e-05	0.000120583	0.000227484	0.000325686	0.000464411	0.000507587	0.000427026	0.000491884	0.000533201	0.000452031	0.000157494	0	0	7.67402e-08	9.28452e-07	1.34392e-07	3.23434e-06	4.84939e-06	2.10155e-05	2.79812e-05	7.53735e-05	0.000165712	0.00027411	0.000382614	0.00044635	0.000415202	0.00090896	0.000845919	0.000853953	0.000217463	0.00018629
Chronic hepatitis C	Mongolia	0	0	4.97639e-07	9.9981e-07	2.12443e-06	5.66832e-06	1.42549e-05	4.05509e-05	0.00013062	0.000437014	0.00107319	0.00200397	0.00295376	0.00353033	0.00453783	0.00703805	0.00745233	0.010792	0.240908	0.480078	0	0	5.50952e-07	1.44256e-06	5.28482e-06	9.97547e-06	2.65711e-05	6.49832e-05	0.00014085	0.000247334	0.000609397	0.0013503	0.00254979	0.00427732	0.00555811	0.00858405	0.0092466	0.0130385	0.0156178	0.369594
Chronic hepatitis C	Myanmar	0	0	4.2604e-08	1.0059e-07	2.38431e-07	6.76114e-07	1.98179e-06	5.79657e-06	1.38033e-05	3.07926e-05	7.03532e-05	0.000130537	0.000201736	0.00028178	0.000357917	0.000403807	0.000471068	0.000431628	0.000391019	0.000274622	0	0	1.16533e-07	2.67097e-07	7.22169e-07	1.73713e-06	4.67897e-06	1.03412e-05	2.22555e-05	4.38219e-05	8.56048e-05	0.00013897	0.000235769	0.000349291	0.000455854	0.000568877	0.000667443	0.000647957	0.000541249	0.000406299
Chronic hepatitis C	New Zealand	0	0	7.78028e-07	4.56354e-06	5.73941e-06	1.33607e-05	5.5754e-05	0.000145882	0.000305066	0.000687679	0.00119197	0.00174398	0.00213191	0.00193346	0.00215197	0.00237628	0.00265679	0.00324221	0.0021546	0.000856971	0	0	2.87891e-06	5.68086e-06	9.44209e-06	1.63689e-05	4.67904e-05	7.02058e-05	0.000195418	0.000382325	0.000502453	0.000704912	0.000938657	0.00102261	0.00160257	0.00192052	0.00211886	0.00311552	0.00151378	0.00123573
Chronic hepatitis C	Northern Mariana Islands	0	0	4.14575e-08	2.01213e-07	2.51513e-07	1.38244e-06	1.79741e-06	6.74966e-06	1.5134e-05	0.000144244	0.000115098	0.000607513	0.000413038	0.00169154	0.000359919	0.00161523	0.000503445	0.00163769	0.000839582	0.000640143	0	0	3.78735e-08	9.93966e-07	1.06909e-07	3.89463e-06	2.60524e-06	6.30244e-06	5.6223e-05	2.82075e-05	0.00055317	0.000245321	0.000826468	0.000863477	0.00036274	0.00174019	0.00104304	0.00176459	0.000334435	0.000471165
Chronic hepatitis C	Papua New Guinea	0	0	5.27543e-08	7.27837e-08	9.16988e-08	4.09348e-07	1.23191e-06	3.86114e-06	9.45718e-06	2.47195e-05	4.73158e-05	9.05594e-05	0.000138614	0.000212714	0.000268674	0.000230354	0.000265651	0.000251581	0.000236484	8.56783e-05	0	0	5.27957e-08	4.73626e-07	5.16257e-08	1.1716e-06	1.50391e-06	6.1654e-06	8.24713e-06	2.18431e-05	6.16355e-05	0.000100738	0.000154994	0.000167823	0.00018592	0.000370006	0.000355213	0.000329876	0.000116157	0.000131087
Chronic hepatitis C	Philippines	0	0	1.07656e-07	2.0985e-07	5.79739e-07	1.93965e-06	5.83958e-06	1.84469e-05	3.98596e-05	8.70605e-05	0.000157437	0.000271283	0.000407543	0.000559829	0.000682704	0.00086549	0.000961074	0.000796682	0.000742903	0.000537191	0	0	1.32692e-07	2.09857e-07	7.01813e-07	1.72369e-06	4.99729e-06	1.27369e-05	2.68599e-05	5.50094e-05	0.000101315	0.000163595	0.000271719	0.000390951	0.000497844	0.000664746	0.000839936	0.000893005	0.000839644	0.000742963
Chronic hepatitis C	South Korea	0	0	2.9636e-07	5.48351e-07	1.14394e-06	3.66045e-06	1.33577e-05	7.23282e-05	0.000173441	0.000476369	0.000857669	0.00147994	0.00177489	0.00157241	0.00188219	0.00259883	0.00355584	0.00492884	0.00343788	0.00373879	0	0	1.43672e-06	2.71631e-06	6.04677e-06	1.16293e-05	3.43962e-05	0.000112868	0.000183115	0.000401665	0.000662483	0.00109138	0.00139172	0.00156099	0.00209625	0.00303438	0.00378503	0.00562027	0.00390439	0.00365045
Chronic hepatitis C	Samoa	0	0	6.82989e-08	1.12339e-07	1.73348e-07	6.72346e-07	1.9575e-06	6.58814e-06	1.62894e-05	4.99536e-05	0.000102334	0.000213695	0.000334173	0.000475637	0.000487735	0.000527316	0.000733622	0.000735466	0.000770986	0.000392141	0	0	7.96395e-08	5.45102e-07	1.30995e-07	1.75623e-06	2.47983e-06	1.01524e-05	1.55923e-05	4.41813e-05	0.00010196	0.000182831	0.000289437	0.000399574	0.000358381	0.000734928	0.000799826	0.000854834	0.000375585	0.000332225
Chronic hepatitis C	Singapore	0	0	1.7251e-07	3.14114e-07	5.58076e-07	2.49447e-06	5.59786e-06	2.48553e-05	4.42817e-05	0.000148138	0.000339491	0.000746323	0.00113492	0.00151438	0.00160123	0.00216692	0.00225944	0.00275319	0.00168687	0.00133962	0	0	5.11098e-07	8.25969e-07	1.31658e-06	2.65923e-06	5.14472e-06	1.42983e-05	3.32037e-05	0.000101972	0.000292008	0.000448434	0.000805333	0.000960194	0.0010159	0.0017359	0.00186045	0.00231747	0.00151728	0.00108321
Chronic hepatitis C	Solomon Islands	0	0	8.2015e-08	1.58027e-07	2.37472e-07	1.18259e-06	3.63728e-06	1.26835e-05	3.15436e-05	8.33701e-05	0.000133196	0.000235779	0.000313919	0.000453539	0.000463528	0.000391048	0.000467776	0.000405268	0.000305147	0.000116444	0	0	7.68321e-08	6.70878e-07	9.04614e-08	2.30598e-06	3.56546e-06	1.62222e-05	2.35487e-05	6.45716e-05	0.000134581	0.000211997	0.000286134	0.00033791	0.000289581	0.000632307	0.000531883	0.00042974	9.70859e-05	9.50628e-05
Chronic hepatitis C	Taiwan (Province of China)	0	0	1.05993e-07	2.68139e-07	7.37611e-07	2.16506e-06	8.0995e-06	3.86933e-05	9.26836e-05	0.000218528	0.000504999	0.000972366	0.00165379	0.00259456	0.00245797	0.00417353	0.00383002	0.00472797	0.00390644	0.00205409	0	0	2.74176e-07	5.29415e-07	1.68978e-06	4.70577e-06	1.24808e-05	3.96249e-05	7.74025e-05	0.000142474	0.000259891	0.00049935	0.000939627	0.00178419	0.00209459	0.00370944	0.00372255	0.00405665	0.00312068	0.00187937
Chronic hepatitis C	Thailand	0	0	1.09081e-07	3.46796e-07	8.35292e-07	2.75371e-06	1.0586e-05	2.83636e-05	6.01739e-05	0.000118549	0.000241403	0.000389462	0.000537704	0.000668478	0.000812401	0.00101806	0.00133892	0.00135182	0.00153255	0.00128266	0	0	1.24938e-07	2.54567e-07	7.87607e-07	1.96876e-06	5.84065e-06	1.30747e-05	3.17604e-05	6.06398e-05	0.000123429	0.00020915	0.000325071	0.00051521	0.000677031	0.000937087	0.0012803	0.00150926	0.00126431	0.00105007
Chronic hepatitis C	East Timor	0	0	3.54064e-08	8.35171e-08	1.82835e-07	5.04661e-07	1.44605e-06	4.25076e-06	1.02625e-05	2.35808e-05	4.75026e-05	8.53227e-05	0.00013882	0.000224768	0.000259604	0.000256338	0.000356615	0.000406274	0.000315005	0.000257333	0	0	6.99631e-08	1.53589e-07	4.21376e-07	8.63436e-07	2.22588e-06	5.35777e-06	1.40212e-05	3.33115e-05	7.18311e-05	0.000120526	0.000210415	0.000368982	0.000431807	0.000413013	0.000557338	0.00075416	0.000452091	0.00034003
Chronic hepatitis C	Tonga	0	0	2.45188e-07	5.87206e-07	9.0166e-07	4.48525e-06	1.4253e-05	5.64923e-05	0.000140964	0.000347721	0.000583339	0.00108348	0.00158598	0.0022593	0.00255916	0.00249485	0.00297337	0.0033107	0.00336479	0.00152083	0	0	1.83695e-07	1.75237e-06	2.19351e-07	5.85464e-06	1.04516e-05	4.44077e-05	5.70638e-05	0.000160253	0.000402812	0.000658153	0.00100477	0.00109846	0.000892127	0.00218437	0.00226895	0.00258093	0.000907582	0.00122576
Chronic hepatitis C	Vanuatu	0	0	4.96242e-08	9.05146e-08	1.48887e-07	7.71819e-07	2.39677e-06	7.59418e-06	1.67089e-05	4.43074e-05	7.78729e-05	0.000141201	0.000248516	0.0003485	0.00044401	0.000515389	0.000586555	0.00062579	0.00047731	0.000156371	0	0	5.99752e-08	6.01035e-07	7.77442e-08	2.03233e-06	2.85245e-06	1.27646e-05	1.58534e-05	4.08201e-05	9.44154e-05	0.000148384	0.000250806	0.000278379	0.000318038	0.000780638	0.000745117	0.000767067	0.000163273	0.000130159
Chronic hepatitis C	Vietnam	0	0	2.154e-07	5.31415e-07	1.10803e-06	2.91426e-06	7.30995e-06	2.37426e-05	6.62059e-05	0.000182734	0.000421479	0.000804342	0.00117036	0.00128114	0.00134101	0.00140607	0.00192333	0.00254467	0.00218579	0.00188882	0	0	9.53461e-08	2.30382e-07	5.96231e-07	1.35475e-06	3.44171e-06	9.10086e-06	2.06117e-05	4.62978e-05	9.84189e-05	0.000197965	0.000352733	0.000497666	0.00061874	0.000733555	0.000877616	0.000934379	0.00077929	0.000619049
MASLD	American Samoa	-	-	-	7.41872e-07	5.84892e-07	1.0751e-06	1.09896e-06	2.06896e-06	3.41949e-06	7.02168e-06	1.09446e-05	1.62073e-05	2.35885e-05	3.33637e-05	3.34369e-05	2.92481e-05	3.54696e-05	4.12539e-05	4.75091e-05	2.39231e-05	-	-	-	1.03367e-05	3.76738e-07	3.30257e-06	1.80924e-06	4.69355e-06	3.95298e-06	7.29833e-06	1.48069e-05	1.94144e-05	2.61402e-05	2.5131e-05	2.20422e-05	5.5252e-05	6.1287e-05	7.94472e-05	3.11284e-05	4.8227e-05
MASLD	Australia	-	-	-	1.96167e-06	9.91478e-07	1.04235e-06	1.60305e-06	2.46832e-06	3.33887e-06	8.48674e-06	1.63905e-05	3.03284e-05	4.00365e-05	4.21004e-05	5.16708e-05	6.41957e-05	7.8018e-05	0.000112449	0.000106063	8.01594e-05	-	-	-	3.70375e-06	2.92189e-06	2.41393e-06	2.56519e-06	4.16583e-06	6.90901e-06	1.20743e-05	1.71344e-05	2.93989e-05	3.84898e-05	3.88026e-05	5.29691e-05	5.97823e-05	7.04541e-05	0.000104177	0.000113937	0.000104802
MASLD	Brunei Darussalam	-	-	-	1.7648e-07	1.10178e-07	2.34415e-07	3.50336e-07	9.60194e-07	2.02097e-06	4.73337e-06	9.4145e-06	1.70559e-05	2.54191e-05	3.27928e-05	3.70901e-05	4.68764e-05	5.58875e-05	2.82675e-05	5.22786e-05	0.000107254	-	-	-	6.83361e-07	7.98296e-07	3.84529e-07	7.13553e-07	2.36326e-06	3.20271e-06	7.43525e-06	1.25275e-05	2.42059e-05	4.08173e-05	7.01596e-05	7.54404e-05	0.000132295	0.000119679	0.000115229	9.66459e-05	0.000293576
MASLD	Cambodia	-	-	-	8.30625e-07	6.22043e-07	6.93115e-07	1.04307e-06	1.89678e-06	3.12837e-06	5.50249e-06	1.13549e-05	1.59131e-05	2.3051e-05	2.73803e-05	3.16199e-05	3.55936e-05	4.21498e-05	5.35645e-05	6.04146e-05	6.28351e-05	-	-	-	2.48622e-06	1.694e-06	1.38597e-06	1.96722e-06	3.06021e-06	4.43429e-06	7.12282e-06	1.22917e-05	1.68412e-05	2.43499e-05	3.17858e-05	3.58771e-05	4.59496e-05	6.12553e-05	8.51747e-05	8.55709e-05	7.72367e-05
MASLD	China	-	-	-	5.85247e-07	5.72924e-07	1.07565e-06	1.98858e-06	3.59299e-06	6.0554e-06	8.90278e-06	1.24129e-05	1.48388e-05	2.16361e-05	2.69753e-05	3.06854e-05	3.46768e-05	4.72078e-05	7.86354e-05	9.90895e-05	7.38885e-05	-	-	-	1.22763e-06	9.62084e-07	9.42371e-07	1.19248e-06	1.75552e-06	2.73801e-06	4.47603e-06	6.78658e-06	8.78554e-06	1.37541e-05	1.84007e-05	2.20131e-05	2.69036e-05	4.06589e-05	5.7319e-05	5.65686e-05	3.72081e-05
MASLD	North Korea	-	-	-	6.25329e-07	6.79868e-07	8.43677e-07	1.31465e-06	2.57076e-06	3.9478e-06	7.64151e-06	1.0694e-05	1.43753e-05	2.03835e-05	2.03053e-05	2.48163e-05	2.41616e-05	2.45422e-05	2.60272e-05	3.02233e-05	3.74752e-05	-	-	-	1.52196e-06	1.26105e-06	1.18481e-06	1.48248e-06	2.55886e-06	3.52642e-06	6.72411e-06	8.97489e-06	1.27316e-05	1.77109e-05	1.77818e-05	2.42931e-05	2.56026e-05	2.96652e-05	3.73018e-05	4.38684e-05	4.64285e-05
MASLD	Fiji	-	-	-	5.49845e-07	2.36641e-07	3.88486e-07	4.9975e-07	1.09542e-06	1.8674e-06	4.4356e-06	7.45251e-06	1.21241e-05	1.7066e-05	2.37226e-05	2.6898e-05	2.5259e-05	2.95726e-05	5.10568e-05	8.69861e-05	2.29797e-05	-	-	-	9.01102e-06	1.61834e-07	1.27138e-06	8.86757e-07	2.35105e-06	1.87813e-06	3.85615e-06	8.23826e-06	1.16018e-05	1.59263e-05	1.47829e-05	1.22128e-05	2.83218e-05	2.67722e-05	3.7695e-05	1.15125e-05	2.44599e-05
MASLD	Guam	-	-	-	1.03875e-06	5.93603e-07	1.12284e-06	1.85601e-06	4.2191e-06	5.19035e-06	9.70746e-06	1.77332e-05	2.62646e-05	2.90849e-05	3.67194e-05	3.77134e-05	2.65807e-05	3.90482e-05	3.87425e-05	3.89135e-05	8.20276e-06	-	-	-	5.25904e-06	1.37594e-07	1.2753e-06	8.45185e-07	2.43642e-06	2.21367e-06	4.29695e-06	7.86997e-06	9.61138e-06	1.16411e-05	1.19422e-05	9.86463e-06	2.11877e-05	2.37495e-05	2.48565e-05	6.44436e-06	5.68707e-06
MASLD	Indonesia	-	-	-	1.11309e-06	6.66728e-07	6.52841e-07	9.84574e-07	1.92081e-06	3.10794e-06	5.08678e-06	8.63374e-06	1.30825e-05	1.71655e-05	1.98046e-05	2.18737e-05	2.54942e-05	2.99668e-05	3.38438e-05	3.32801e-05	2.93262e-05	-	-	-	1.8293e-06	8.86779e-07	6.51983e-07	9.2308e-07	1.50234e-06	2.34817e-06	3.42513e-06	5.50064e-06	7.62424e-06	1.06435e-05	1.29801e-05	1.64808e-05	2.29888e-05	3.22192e-05	4.26461e-05	3.90309e-05	2.9095e-05
MASLD	Japan	-	-	-	4.63725e-07	3.24573e-07	2.57943e-07	3.63847e-07	7.83936e-07	1.70124e-06	3.23524e-06	6.37434e-06	1.24538e-05	2.1459e-05	3.43939e-05	3.88355e-05	6.33233e-05	8.15798e-05	0.000149046	0.00010733	5.05048e-05	-	-	-	1.09761e-06	1.06165e-06	9.16192e-07	1.20251e-06	2.12939e-06	3.5658e-06	5.50203e-06	8.18111e-06	1.19189e-05	1.86598e-05	3.29443e-05	4.10059e-05	7.74599e-05	9.73507e-05	0.000184669	0.000136157	0.000112359
MASLD	Kiribati	-	-	-	6.8747e-07	3.1395e-07	5.77988e-07	8.13992e-07	1.66597e-06	2.37997e-06	4.57781e-06	7.19811e-06	1.09869e-05	1.40615e-05	1.72358e-05	1.88759e-05	1.74897e-05	1.72161e-05	1.82947e-05	1.68235e-05	5.70312e-06	-	-	-	1.7664e-05	3.78834e-07	3.37799e-06	2.11041e-06	5.03042e-06	4.01032e-06	7.29382e-06	1.49066e-05	2.05125e-05	2.56035e-05	2.58861e-05	2.21441e-05	5.48344e-05	4.70757e-05	5.0643e-05	1.40203e-05	1.26186e-05
MASLD	Laos	-	-	-	1.33155e-06	9.27296e-07	1.0567e-06	1.5837e-06	2.77664e-06	4.41782e-06	7.4121e-06	1.28547e-05	2.19348e-05	2.95885e-05	3.6365e-05	4.07981e-05	4.78259e-05	5.10848e-05	5.65809e-05	5.8302e-05	5.14247e-05	-	-	-	2.71154e-06	1.79664e-06	1.34138e-06	1.75e-06	2.61693e-06	3.97376e-06	6.09635e-06	9.89893e-06	1.47637e-05	1.96157e-05	2.75615e-05	2.56075e-05	3.91478e-05	4.40945e-05	5.23886e-05	5.24834e-05	4.2211e-05
MASLD	Malaysia	-	-	-	5.85046e-07	3.45216e-07	3.57207e-07	5.81712e-07	1.20013e-06	2.36971e-06	4.52678e-06	8.50518e-06	1.61819e-05	2.34703e-05	2.68621e-05	3.4762e-05	3.67548e-05	6.40764e-05	4.6962e-05	5.61822e-05	2.36555e-05	-	-	-	9.56121e-07	5.29171e-07	4.04908e-07	6.42811e-07	1.03041e-06	1.87707e-06	3.27439e-06	6.35642e-06	1.07303e-05	1.61571e-05	2.15012e-05	2.22698e-05	2.46747e-05	5.06218e-05	5.24465e-05	6.37777e-05	2.49129e-05
MASLD	Marshall Islands	-	-	-	3.82529e-07	1.92398e-07	3.69623e-07	5.89844e-07	1.26862e-06	1.90749e-06	3.98503e-06	5.60614e-06	8.58664e-06	1.15672e-05	1.62203e-05	1.56166e-05	1.31078e-05	1.60071e-05	2.01902e-05	2.25521e-05	8.21365e-06	-	-	-	6.42501e-06	2.18505e-07	1.95788e-06	1.35769e-06	3.36699e-06	2.64117e-06	5.16114e-06	9.20059e-06	1.19617e-05	1.44328e-05	1.4718e-05	1.21829e-05	2.73477e-05	2.77802e-05	3.72455e-05	1.22498e-05	1.3377e-05
MASLD	Federated States of Micronesia	-	-	-	6.59569e-07	3.65461e-07	7.10741e-07	1.06707e-06	2.1051e-06	3.52467e-06	7.22225e-06	9.88695e-06	1.59701e-05	2.04296e-05	2.66595e-05	2.67489e-05	2.10341e-05	2.30816e-05	2.70383e-05	2.56392e-05	9.38376e-06	-	-	-	7.41164e-06	2.45767e-07	1.93846e-06	1.3959e-06	3.65917e-06	3.2548e-06	6.42558e-06	1.1125e-05	1.49489e-05	1.79974e-05	1.81276e-05	1.55293e-05	3.32647e-05	3.21832e-05	3.81444e-05	1.12882e-05	1.04004e-05
MASLD	Mongolia	-	-	-	7.63145e-06	4.27893e-06	4.24305e-06	5.25824e-06	8.68281e-06	1.87151e-05	4.65068e-05	9.53458e-05	0.00015262	0.000188245	0.000186992	0.000221434	0.000326314	0.000331678	0.000510933	0.000238366	0.000150568	-	-	-	1.54309e-05	1.3909e-05	9.18401e-06	1.15772e-05	1.64797e-05	2.43796e-05	3.23053e-05	6.60784e-05	0.000124385	0.000203638	0.000295546	0.000359365	0.000517463	0.000595491	0.00104525	0.000766055	0.000312171
MASLD	Myanmar	-	-	-	4.47639e-07	3.27499e-07	3.57401e-07	5.15694e-07	9.13954e-07	1.46479e-06	2.44227e-06	4.64554e-06	7.51603e-06	1.05651e-05	1.33894e-05	1.53347e-05	1.58969e-05	1.78828e-05	1.76178e-05	1.81587e-05	1.36939e-05	-	-	-	1.52473e-06	8.29841e-07	6.46039e-07	8.60582e-07	1.20121e-06	1.74342e-06	2.57889e-06	4.20803e-06	6.00087e-06	8.91555e-06	1.16847e-05	1.40074e-05	1.71614e-05	2.26238e-05	2.78257e-05	2.84578e-05	2.38336e-05
MASLD	New Zealand	-	-	-	3.71937e-06	1.07826e-06	9.73233e-07	2.00279e-06	3.33409e-06	5.18508e-06	1.00299e-05	1.71684e-05	2.50554e-05	3.14365e-05	3.01384e-05	3.59621e-05	4.37434e-05	5.54069e-05	8.33097e-05	6.7416e-05	3.01561e-05	-	-	-	1.37194e-05	5.40326e-06	3.24223e-06	4.45803e-06	4.44383e-06	9.58908e-06	1.5536e-05	1.88421e-05	2.5411e-05	3.41063e-05	3.82565e-05	6.03595e-05	7.46954e-05	8.60533e-05	0.000154635	9.35963e-05	8.96554e-05
MASLD	Northern Mariana Islands	-	-	-	6.48164e-07	2.73548e-07	6.15737e-07	3.9602e-07	9.05256e-07	1.43532e-06	1.08587e-05	7.34411e-06	3.3879e-05	2.12234e-05	8.20652e-05	1.66328e-05	7.21e-05	2.17805e-05	7.79433e-05	4.45048e-05	3.66976e-05	-	-	-	5.05296e-06	1.26704e-07	1.58756e-06	5.16214e-07	7.62706e-07	4.69023e-06	1.76985e-06	2.80175e-05	1.01886e-05	3.00852e-05	2.7772e-05	1.09756e-05	5.34452e-05	3.44671e-05	6.78681e-05	1.53838e-05	2.38838e-05
MASLD	Papua New Guinea	-	-	-	3.32134e-07	1.30728e-07	2.2955e-07	3.31271e-07	6.30157e-07	1.03424e-06	2.12617e-06	3.39952e-06	5.6803e-06	7.76946e-06	1.09721e-05	1.26042e-05	1.00392e-05	1.11134e-05	1.17006e-05	1.26758e-05	5.1093e-06	-	-	-	5.18667e-06	1.31563e-07	9.50309e-07	5.72126e-07	1.38537e-06	1.20476e-06	2.30806e-06	5.09013e-06	6.59144e-06	8.61612e-06	8.08489e-06	8.06971e-06	1.56737e-05	1.57972e-05	1.72568e-05	7.09146e-06	8.51301e-06
MASLD	Philippines	-	-	-	1.24461e-06	9.56054e-07	1.25116e-06	1.81118e-06	3.32437e-06	4.90829e-06	8.44433e-06	1.32847e-05	2.06951e-05	2.80395e-05	3.45251e-05	3.86704e-05	4.46988e-05	4.63787e-05	4.18685e-05	4.47146e-05	3.51104e-05	-	-	-	1.92274e-06	1.14202e-06	9.33908e-07	1.30855e-06	2.00312e-06	2.87331e-06	4.48755e-06	7.00701e-06	1.02712e-05	1.47603e-05	1.84562e-05	2.14653e-05	2.77583e-05	3.87172e-05	4.93352e-05	5.5015e-05	5.17991e-05
MASLD	South Korea	-	-	-	3.50161e-07	2.1612e-07	3.20625e-07	6.87598e-07	2.78902e-06	5.59722e-06	1.42436e-05	2.59322e-05	4.68818e-05	6.41611e-05	6.54982e-05	8.76751e-05	0.000139453	0.000207183	0.000312225	0.00022567	0.000233549	-	-	-	2.51929e-06	1.68899e-06	1.38747e-06	2.45368e-06	6.47751e-06	9.07545e-06	1.76284e-05	2.87802e-05	5.04665e-05	7.41172e-05	9.52679e-05	0.000142153	0.000228465	0.00028286	0.000409577	0.000292757	0.000271761
MASLD	Samoa	-	-	-	5.86567e-07	2.88577e-07	4.45799e-07	6.33929e-07	1.27505e-06	2.16974e-06	5.24924e-06	8.9199e-06	1.58767e-05	2.2538e-05	2.99133e-05	2.87866e-05	2.91647e-05	3.86468e-05	4.19441e-05	4.99258e-05	2.74236e-05	-	-	-	4.25307e-06	2.36765e-07	1.02508e-06	6.8778e-07	1.69126e-06	1.74716e-06	3.65481e-06	6.64663e-06	9.66586e-06	1.30469e-05	1.55892e-05	1.30226e-05	2.60795e-05	2.97369e-05	3.73912e-05	1.95176e-05	1.91623e-05
MASLD	Singapore	-	-	-	1.20667e-07	5.02631e-08	9.38253e-08	1.17344e-07	3.75241e-07	5.286e-07	1.5516e-06	3.55478e-06	8.36024e-06	1.49931e-05	2.39464e-05	2.81089e-05	4.43854e-05	4.91217e-05	6.2702e-05	3.94695e-05	2.97057e-05	-	-	-	5.42476e-07	2.04853e-07	1.65908e-07	1.89304e-07	4.09201e-07	7.92204e-07	2.13614e-06	6.00219e-06	9.9202e-06	2.0852e-05	2.91581e-05	3.23104e-05	6.17247e-05	6.70672e-05	8.01457e-05	5.33197e-05	3.75251e-05
MASLD	Solomon Islands	-	-	-	7.25862e-07	3.5791e-07	7.0766e-07	1.06085e-06	2.19475e-06	3.7219e-06	7.56982e-06	9.961e-06	1.50024e-05	1.771e-05	2.30661e-05	2.13922e-05	1.65209e-05	1.87106e-05	1.77363e-05	1.51937e-05	6.1739e-06	-	-	-	5.23065e-06	1.59684e-07	1.33316e-06	9.83766e-07	2.67369e-06	2.53651e-06	5.08373e-06	8.18371e-06	1.04641e-05	1.20602e-05	1.23944e-05	9.5554e-06	2.01661e-05	1.78303e-05	1.68879e-05	4.47766e-06	4.7404e-06
MASLD	Taiwan (Province of China)	-	-	-	6.3588e-07	5.23291e-07	5.83979e-07	1.08775e-06	3.22936e-06	5.36035e-06	9.65585e-06	1.78611e-05	2.86415e-05	4.31889e-05	6.05624e-05	5.05455e-05	7.75215e-05	6.5385e-05	8.41966e-05	7.57378e-05	4.11726e-05	-	-	-	2.72629e-06	1.77056e-06	1.52343e-06	2.03069e-06	3.99439e-06	5.2706e-06	7.15281e-06	9.86702e-06	1.5296e-05	2.44566e-05	3.92091e-05	3.99064e-05	6.69237e-05	7.09251e-05	8.9099e-05	7.79853e-05	4.88531e-05
MASLD	Thailand	-	-	-	2.3452e-06	1.93659e-06	2.61657e-06	5.12571e-06	8.41478e-06	1.19682e-05	1.78712e-05	3.0545e-05	4.46603e-05	5.68522e-05	6.49264e-05	7.21934e-05	8.5417e-05	0.000103593	0.000111368	0.000141893	0.000128836	-	-	-	2.45128e-06	1.59257e-06	1.36372e-06	2.03723e-06	2.83624e-06	4.65241e-06	6.49905e-06	1.1087e-05	1.65514e-05	2.31252e-05	3.25977e-05	4.0353e-05	5.64549e-05	8.13903e-05	0.000108257	0.000103182	9.09738e-05
MASLD	East Timor	-	-	-	3.56563e-07	2.38137e-07	2.63578e-07	3.82043e-07	6.87783e-07	1.14269e-06	2.06094e-06	3.56853e-06	5.82185e-06	8.75747e-06	1.28658e-05	1.33767e-05	1.2178e-05	1.60077e-05	2.01371e-05	1.83036e-05	1.61646e-05	-	-	-	1.23836e-06	6.79577e-07	4.65264e-07	5.96463e-07	8.96468e-07	1.58376e-06	2.84031e-06	5.11103e-06	7.50133e-06	1.16434e-05	1.83207e-05	1.96924e-05	1.88027e-05	2.67195e-05	4.21098e-05	2.93201e-05	2.28871e-05
MASLD	Tonga	-	-	-	2.51443e-06	1.33883e-06	2.6231e-06	4.21107e-06	1.02907e-05	1.835e-05	3.59243e-05	5.07562e-05	8.17072e-05	0.000108158	0.000142762	0.000150674	0.000139558	0.000161544	0.00019213	0.000212343	9.69076e-05	-	-	-	1.34822e-05	3.88587e-07	3.45932e-06	3.02066e-06	7.81112e-06	6.64077e-06	1.38892e-05	2.78804e-05	3.74253e-05	4.92903e-05	4.73019e-05	3.53432e-05	8.51425e-05	9.21363e-05	0.00012034	4.93791e-05	7.27157e-05
MASLD	Vanuatu	-	-	-	4.67299e-07	2.0561e-07	4.23252e-07	6.3573e-07	1.1608e-06	1.7593e-06	3.57691e-06	5.36147e-06	8.32424e-06	1.33524e-05	1.74196e-05	2.08527e-05	2.32475e-05	2.63183e-05	3.06974e-05	2.63186e-05	9.06686e-06	-	-	-	5.40749e-06	1.21645e-07	1.06051e-06	7.21785e-07	1.94684e-06	1.62044e-06	3.11162e-06	5.76875e-06	7.59304e-06	1.12482e-05	1.11638e-05	1.20034e-05	2.95824e-05	2.98824e-05	3.60961e-05	9.00362e-06	7.63184e-06
MASLD	Vietnam	-	-	-	2.46359e-06	1.62885e-06	1.70218e-06	2.24583e-06	4.72495e-06	9.16623e-06	1.96349e-05	3.91591e-05	6.54705e-05	8.71859e-05	8.85595e-05	8.76958e-05	8.66774e-05	0.000113875	0.000165755	0.000163737	0.000150111	-	-	-	2.49919e-06	1.2913e-06	9.56998e-07	1.25511e-06	2.10367e-06	3.31236e-06	5.53858e-06	1.01022e-05	1.80682e-05	2.84489e-05	3.48125e-05	3.98549e-05	4.76761e-05	6.08795e-05	7.62034e-05	7.44393e-05	6.16317e-05
	*Proportion of HCC cases arising from non-cirrhotic patients

## Sheet: Table S18
	Table S18. Estimated annual incidence rate of HCC in non-cirrhotic patients assuming higher cost-effectiveness thresholds
	Country or territory	Male																				Female
Etiology		<5 years	5-9 years	10-14 years	15-19 years	20-24 years	25-29 years	30-34 years	35-39 years	40-44 years	45-49 years	50-54 years	55-59 years	60-64 years	65-69 years	70-74 years	75-79 years	80-84 years	85-89 years	90-94 years	95+ years	<5 years	5-9 years	10-14 years	15-19 years	20-24 years	25-29 years	30-34 years	35-39 years	40-44 years	45-49 years	50-54 years	55-59 years	60-64 years	65-69 years	70-74 years	75-79 years	80-84 years	85-89 years	90-94 years	95+ years
Chronic hepatitis B	American Samoa	0	0	8.72214e-06	2.79776e-05	5.08104e-05	9.02853e-05	7.08693e-05	0.000106044	0.000174426	0.000334897	0.00046462	0.000590072	0.000750669	0.000976336	0.000911195	0.000765314	0.000859182	0.000946513	0.00107076	0.000581787	0	0	4.01334e-06	6.94975e-05	8.53765e-06	8.77482e-05	3.72568e-05	7.61841e-05	6.48943e-05	0.000116664	0.00021615	0.00025856	0.000317301	0.000294361	0.000242572	0.000538039	0.000493515	0.000519784	0.000172538	0.000248656
Chronic hepatitis B	Australia	0	0	1.76501e-05	4.63537e-05	5.82806e-05	1.8814e-05	3.7519e-05	5.79133e-05	7.5209e-05	0.000168554	0.000269489	0.000418577	0.000480601	0.00046609	0.00051359	0.000567188	0.000590568	0.000682518	0.000546146	0.00039968	0	0	8.15518e-06	1.99412e-05	4.6057e-05	1.32623e-05	1.73967e-05	2.59221e-05	3.85274e-05	6.11485e-05	7.54319e-05	0.000114543	0.000129655	0.000136813	0.000178028	0.000208438	0.000217271	0.000263694	0.000241692	0.000203164
Chronic hepatitis B	Brunei Darussalam	0	0	2.09857e-05	4.78317e-05	6.82491e-05	0.000269425	0.000517047	0.000541043	0.000248144	0.000514234	0.000841809	0.00120147	0.00148396	0.00185905	0.00207627	0.0025184	0.00263504	0.0011824	0.00211655	0.00482559	0	0	2.36205e-05	3.099e-05	9.71408e-05	0.000106136	0.000233041	0.000242689	6.46596e-05	0.000128533	0.000181096	0.000303086	0.000450852	0.000794211	0.000895012	0.00157483	0.00135264	0.00125383	0.00102176	0.0033379
Chronic hepatitis B	Cambodia	0	0	3.55978e-06	9.51538e-06	9.31676e-06	8.60066e-06	1.81202e-05	3.47745e-05	5.90903e-05	9.88172e-05	0.000183755	0.000228449	0.000289102	0.000309764	0.000329378	0.000349733	0.000378729	0.00040892	0.000400394	0.000403485	0	0	4.81933e-06	1.04774e-05	1.12584e-05	7.61438e-06	1.4888e-05	2.4398e-05	3.93534e-05	6.47841e-05	0.000114576	0.000155501	0.000224293	0.000288309	0.000319364	0.000374722	0.00042214	0.000474549	0.000416504	0.000379196
Chronic hepatitis B	China	0	0	4.0022e-05	3.74636e-05	4.21393e-05	5.3328e-05	0.000129826	0.000236752	0.000391585	0.000555681	0.00068938	0.000711483	0.000906902	0.00102599	0.00107848	0.00115537	0.00148891	0.00220315	0.00256287	0.00209889	0	0	2.06431e-05	1.30023e-05	1.4415e-05	1.15397e-05	2.0008e-05	3.11354e-05	5.13652e-05	8.79326e-05	0.000131205	0.000164892	0.000251053	0.000334751	0.000386494	0.000423689	0.000519447	0.000568145	0.000463837	0.000280743
Chronic hepatitis B	North Korea	0	0	2.00694e-05	3.05706e-05	1.18481e-05	2.84068e-05	5.98071e-05	0.000115173	0.000170567	0.000307999	0.000385321	0.000436237	0.000508312	0.000458492	0.000532528	0.00049909	0.000463277	0.000423262	0.000430655	0.000515521	0	0	1.12753e-05	1.04786e-05	3.954e-06	8.19399e-06	1.34748e-05	2.3864e-05	3.45356e-05	6.90252e-05	9.3462e-05	0.000128952	0.000169025	0.000171846	0.000234331	0.000227967	0.000208077	0.000196086	0.000185168	0.000187347
Chronic hepatitis B	Fiji	0	0	5.94865e-05	4.91017e-05	7.28776e-05	0.00031805	0.000264804	0.000161399	0.000265904	0.000574762	0.000811143	0.00109951	0.00129436	0.00160401	0.00163395	0.0014327	0.00151399	0.00239767	0.00412628	0.00125135	0	0	9.04619e-06	5.89091e-05	5.9787e-06	0.000153147	6.94761e-05	5.05447e-05	4.06836e-05	8.02731e-05	0.000155841	0.000198727	0.000254281	0.000230232	0.000180163	0.000371641	0.00028932	0.000323209	8.23452e-05	0.000163751
Chronic hepatitis B	Guam	0	0	9.04885e-06	4.39913e-05	6.11736e-05	0.000118085	0.000137443	0.000189117	0.000221731	0.000391857	0.000639878	0.000804439	0.000754903	0.000858311	0.0007863	0.000527196	0.000697101	0.000629154	0.00060356	0.000134065	0	0	9.11279e-07	4.72206e-05	4.02873e-06	4.34719e-05	2.10634e-05	3.83395e-05	3.48608e-05	6.95493e-05	0.000120108	0.000137227	0.000154414	0.000153981	0.00012043	0.000237679	0.000217181	0.000180789	3.8672e-05	3.14722e-05
Chronic hepatitis B	Indonesia	0	0	1.67635e-06	5.53603e-06	9.08338e-06	1.69683e-05	2.13544e-05	4.32005e-05	6.94373e-05	0.000102708	0.000147575	0.000188619	0.000210182	0.000211166	0.000203338	0.000209178	0.00021543	0.00021578	0.000200785	0.000191479	0	0	1.62776e-06	4.48533e-06	7.38605e-06	1.11959e-05	1.30886e-05	2.17627e-05	3.51292e-05	5.0911e-05	7.55395e-05	9.62827e-05	0.000126504	0.000147889	0.000174206	0.000211807	0.00024441	0.00027238	0.000231899	0.000189423
Chronic hepatitis B	Japan	0	0	4.31801e-06	6.89984e-06	1.12336e-05	1.85273e-05	3.23043e-05	6.44007e-05	0.000123224	0.000189658	0.000282185	0.000422176	0.00060299	0.000904077	0.000933333	0.00136012	0.00152052	0.00230861	0.00150459	0.000732577	0	0	4.41955e-06	5.17372e-06	8.98114e-06	1.72912e-05	2.59756e-05	3.77619e-05	5.186e-05	6.78086e-05	8.49867e-05	0.000111536	0.000169587	0.000318754	0.000390576	0.000726329	0.000863484	0.00145857	0.00100188	0.00082885
Chronic hepatitis B	Kiribati	0	0	4.07542e-06	7.57485e-06	9.5029e-06	2.70519e-05	3.02094e-05	5.70494e-05	8.37673e-05	0.000154713	0.000218417	0.000295897	0.000329341	0.000377734	0.000388074	0.000353123	0.000324774	0.000323133	0.000294786	0.000110537	0	0	3.24252e-06	3.8511e-05	3.39684e-06	5.44476e-05	2.6893e-05	5.62151e-05	4.58708e-05	8.09275e-05	0.000151768	0.000191751	0.000220115	0.000215847	0.00017761	0.000401745	0.000285637	0.000245287	5.70836e-05	4.89644e-05
Chronic hepatitis B	Laos	0	0	3.82989e-06	6.93217e-06	7.19946e-06	1.73394e-05	3.63423e-05	6.68524e-05	0.000110014	0.000175422	0.000273461	0.000411356	0.000493889	0.000557445	0.000577551	0.000627933	0.000627183	0.000597921	0.000546955	0.000474975	0	0	2.14261e-06	3.92197e-06	4.63106e-06	8.16588e-06	1.51329e-05	2.38097e-05	3.93722e-05	6.29444e-05	0.000105311	0.000154055	0.000206492	0.000298645	0.000281812	0.000384628	0.000381709	0.000365279	0.000318444	0.000255207
Chronic hepatitis B	Malaysia	0	0	5.3468e-05	0.000120296	0.000123769	0.000212195	0.000360717	0.000142928	0.000273398	0.000468253	0.000754367	0.00118213	0.00142808	0.0014412	0.0016806	0.00162474	0.00254739	0.0017223	0.00198057	0.000879846	0	0	2.44798e-05	4.19986e-05	5.71393e-05	7.9188e-05	0.000128626	3.92878e-05	6.88959e-05	0.000113765	0.000194683	0.00028618	0.00038408	0.000473718	0.000448216	0.00043212	0.000742881	0.00065476	0.000749111	0.000322177
Chronic hepatitis B	Marshall Islands	0	0	8.60005e-06	8.03322e-06	1.00388e-05	2.46026e-05	2.9193e-05	5.11068e-05	7.76488e-05	0.000150938	0.000189088	0.000253013	0.00029608	0.000384152	0.000351247	0.000292104	0.000338964	0.000390952	0.00041985	0.000166472	0	0	5.5054e-06	2.74818e-05	3.17507e-06	4.27953e-05	2.25718e-05	4.68843e-05	3.82718e-05	7.44793e-05	0.000127713	0.000155659	0.000181715	0.000187641	0.000151193	0.000313054	0.000268945	0.000293218	8.37092e-05	9.012e-05
Chronic hepatitis B	Federated States of Micronesia	0	0	7.45617e-06	1.18092e-05	1.96324e-05	6.84171e-05	0.000134579	7.44127e-05	0.000123891	0.000239722	0.000289422	0.000405959	0.000454729	0.000549044	0.000522219	0.000406194	0.00042498	0.000460145	0.000421647	0.000167622	0	0	3.10096e-06	2.56965e-05	3.506e-06	5.97858e-05	5.70045e-05	4.23049e-05	3.86302e-05	7.67455e-05	0.000125706	0.000159495	0.000180656	0.000184179	0.000152614	0.000302247	0.00024763	0.00023624	6.04995e-05	5.41076e-05
Chronic hepatitis B	Mongolia	0	0	0.000132971	0.000199627	0.000218324	0.000361474	0.000143342	0.000185676	0.000391313	0.000896344	0.00160681	0.0022922	0.00263943	0.00249522	0.00268905	0.00350847	0.00304336	0.00389071	0.00168192	0.00118802	0	0	6.91694e-05	0.00013509	0.000270334	0.000336775	0.000147035	0.000173904	0.000254077	0.00030604	0.00054551	0.000915036	0.00135719	0.00177308	0.00190116	0.00239587	0.00225024	0.00319902	0.00211983	0.000985645
Chronic hepatitis B	Myanmar	0	0	4.31037e-06	2.4925e-05	9.28111e-06	2.03524e-05	4.08221e-05	7.70843e-05	0.000127407	0.000212118	0.000385973	0.000581509	0.000733901	0.000854373	0.000921073	0.000907922	0.000905273	0.000819949	0.000811168	0.00065682	0	0	3.75802e-06	2.14505e-05	9.39438e-06	1.82022e-05	3.63303e-05	5.82035e-05	9.52779e-05	0.000148242	0.000232045	0.000315624	0.000453033	0.000581881	0.000694813	0.000812716	0.000940058	0.00101924	0.00101377	0.000956411
Chronic hepatitis B	New Zealand	0	0	5.75898e-06	2.71088e-05	2.77493e-05	5.32686e-05	9.11503e-05	0.000113059	0.000109142	0.000185215	0.000258712	0.000311392	0.000339712	0.000305507	0.000339635	0.000375945	0.000408988	0.000504095	0.000353479	0.000148197	0	0	1.74307e-05	2.71757e-05	3.63665e-05	5.28293e-05	5.87379e-05	3.89156e-05	4.70733e-05	6.76427e-05	7.07904e-05	8.39842e-05	0.000103359	0.000115115	0.000184366	0.000224341	0.000246101	0.000371646	0.000191837	0.000167662
Chronic hepatitis B	Northern Mariana Islands	0	0	4.76722e-06	1.68054e-05	2.39765e-05	0.000100435	1.78105e-05	2.95449e-05	4.60497e-05	0.00032105	0.000187456	0.00072163	0.00037719	0.00128199	0.000233675	0.000941886	0.00026077	0.000851604	0.000483001	0.000435755	0	0	1.56713e-06	2.95803e-05	3.49942e-06	9.95793e-05	9.28689e-06	9.96228e-06	6.14171e-05	2.20371e-05	0.000318085	0.000106088	0.000288097	0.000257206	9.36756e-05	0.000404538	0.000212946	0.000336843	6.4547e-05	9.56209e-05
Chronic hepatitis B	Papua New Guinea	0	0	1.39682e-06	2.77054e-06	1.81099e-06	4.59171e-06	7.57827e-06	1.40155e-05	2.38269e-05	4.64755e-05	6.59765e-05	9.40079e-05	0.000110538	0.000143127	0.00015169	0.000115995	0.000115245	0.000102389	9.31396e-05	3.39911e-05	0	0	7.90247e-07	9.61899e-06	5.19e-07	6.29287e-06	4.36846e-06	1.02376e-05	9.40596e-06	1.84501e-05	3.86116e-05	4.87306e-05	6.07749e-05	5.77579e-05	5.68583e-05	0.000102179	8.44618e-05	7.17198e-05	2.40096e-05	2.60855e-05
Chronic hepatitis B	Philippines	0	0	5.24187e-06	9.6863e-06	1.20847e-05	3.34425e-05	3.8488e-05	7.70195e-05	0.000117978	0.000189154	0.000262518	0.000351742	0.000416784	0.000469095	0.000471289	0.000500125	0.000466973	0.000354874	0.000319962	0.0002319	0	0	2.10217e-06	2.96316e-06	3.95794e-06	7.32732e-06	7.92172e-06	1.27068e-05	1.91555e-05	2.96327e-05	4.30336e-05	5.63165e-05	7.77267e-05	9.60239e-05	0.000104395	0.000119474	0.000129127	0.000123687	0.000107187	9.02546e-05
Chronic hepatitis B	South Korea	0	0	6.43695e-05	8.51799e-05	6.454e-05	0.000170944	0.000307351	0.000974171	0.000566738	0.00134262	0.002144	0.00318934	0.00375173	0.00378117	0.00495821	0.0073228	0.00940951	0.0126289	0.00918698	0.0108038	0	0	3.81182e-05	5.30713e-05	5.81524e-05	0.000120821	0.000191094	0.000350859	0.000128902	0.00022212	0.000312103	0.000484162	0.000658315	0.000875599	0.00137487	0.00221223	0.00260751	0.00374228	0.00282435	0.00311761
Chronic hepatitis B	Samoa	0	0	5.94163e-06	6.34511e-06	7.55836e-06	2.42345e-05	3.00877e-05	5.61254e-05	9.46654e-05	0.000212356	0.000319016	0.000485294	0.000593175	0.000717618	0.000640613	0.000634564	0.000795261	0.000796893	0.000907667	0.000531223	0	0	1.77092e-06	7.80943e-06	1.4066e-06	1.50801e-05	9.14386e-06	2.11076e-05	2.21644e-05	4.57229e-05	7.82482e-05	0.000106803	0.000136873	0.000162752	0.000128663	0.000238248	0.000224804	0.000225153	9.90812e-05	9.12622e-05
Chronic hepatitis B	Singapore	0	0	4.46497e-05	7.54535e-05	7.17204e-05	0.00019347	0.000134759	0.000107853	0.000138936	0.000375948	0.000732327	0.00137968	0.00209175	0.00316856	0.00374638	0.00561279	0.00556761	0.00637456	0.00387571	0.00311548	0	0	4.38233e-05	6.82511e-05	7.36059e-05	0.000116225	7.52153e-05	3.63423e-05	5.85743e-05	0.000131857	0.000299171	0.00040271	0.000713108	0.000976913	0.00116125	0.00215473	0.00213935	0.00236374	0.00145146	0.00100112
Chronic hepatitis B	Solomon Islands	0	0	6.21471e-06	1.15494e-05	1.02467e-05	4.57596e-05	5.18935e-05	5.21976e-05	9.03312e-05	0.000177622	0.000214047	0.000283843	0.000298977	0.000369889	0.000327777	0.000252952	0.000268999	0.000224903	0.000172168	6.8858e-05	0	0	2.04997e-06	1.6544e-05	1.22417e-06	2.75697e-05	1.55698e-05	2.03625e-05	2.02613e-05	4.0986e-05	6.41025e-05	7.87533e-05	8.7642e-05	9.06555e-05	6.94145e-05	0.000138245	0.000102085	7.6776e-05	1.71635e-05	1.68322e-05
Chronic hepatitis B	Taiwan (Province of China)	0	0	2.53195e-05	5.34795e-05	7.95322e-05	0.000139921	0.000245286	0.000449413	0.000165206	0.000273098	0.000446601	0.000608032	0.000755572	0.000937833	0.000729465	0.00108078	0.000836834	0.000938193	0.000754779	0.00040325	0	0	2.64194e-05	4.21084e-05	5.70041e-05	7.96268e-05	9.82823e-05	0.000131342	4.37568e-05	6.29131e-05	8.9924e-05	0.000137543	0.00021073	0.000337293	0.000338543	0.000514429	0.000435583	0.000429117	0.000318556	0.000194209
Chronic hepatitis B	Thailand	0	0	1.68835e-05	6.49721e-05	0.000134133	0.000305707	0.00013598	0.000230404	0.00032854	0.000463836	0.000726723	0.000934262	0.00104102	0.0010787	0.00110473	0.00120801	0.00135127	0.00127438	0.00145055	0.00127754	0	0	7.80845e-06	1.91803e-05	4.53617e-05	7.4441e-05	2.51267e-05	3.63028e-05	6.23461e-05	9.025e-05	0.000147362	0.000209035	0.000275985	0.000385156	0.000451175	0.000558371	0.000663446	0.000713177	0.000584901	0.000484868
Chronic hepatitis B	East Timor	0	0	1.96692e-06	1.80174e-06	3.06643e-06	7.20583e-06	1.48282e-05	2.85112e-05	4.88132e-05	8.33283e-05	0.000128187	0.000184291	0.000238731	0.000320113	0.000308674	0.000266697	0.000316321	0.000345496	0.000277314	0.000245722	0	0	1.76842e-06	1.47028e-06	2.71469e-06	4.34088e-06	7.74448e-06	1.24458e-05	2.34351e-05	4.28658e-05	7.42742e-05	0.00010284	0.000152142	0.000233701	0.000241283	0.000207288	0.000243985	0.000308759	0.000183795	0.00014419
Chronic hepatitis B	Tonga	0	0	8.7114e-05	0.000191523	0.000168187	0.000377771	0.000733924	0.000270121	0.000463917	0.000835479	0.00105507	0.00145828	0.00170205	0.00207532	0.00206011	0.00187805	0.0020781	0.0023268	0.00253519	0.00129157	0	0	3.0576e-05	0.000261212	1.72743e-05	0.000208111	0.000220296	8.62128e-05	7.54281e-05	0.000152088	0.000279381	0.000348889	0.000423834	0.00039394	0.000277067	0.000605325	0.00053925	0.000568591	0.000196649	0.000269
Chronic hepatitis B	Vanuatu	0	0	3.53946e-06	6.31351e-06	6.30414e-06	2.84331e-05	4.06779e-05	5.11771e-05	7.77467e-05	0.000152169	0.000198708	0.000267176	0.00036774	0.000436654	0.000484314	0.000511322	0.000523888	0.00055809	0.000458036	0.000170288	0	0	1.28903e-06	1.2492e-05	9.48727e-07	2.18289e-05	1.42912e-05	2.5268e-05	2.14591e-05	3.98365e-05	6.79719e-05	8.24171e-05	0.00011282	0.000108189	0.000108676	0.000238922	0.000197168	0.000186498	3.87174e-05	3.15934e-05
Chronic hepatitis B	Vietnam	0	0	1.19405e-05	2.16035e-05	1.44958e-05	2.36673e-05	4.26059e-05	9.05564e-05	0.000175906	0.000350847	0.000604287	0.000871992	0.000977205	0.000862313	0.000738936	0.000658113	0.000754606	0.000932002	0.000812834	0.000743867	0	0	4.3401e-06	7.45706e-06	5.55386e-06	7.27851e-06	1.29905e-05	2.26184e-05	3.70856e-05	6.34861e-05	0.00010816	0.0001767	0.000255558	0.000303807	0.0003224	0.000336402	0.000342418	0.000329548	0.000266172	0.000212836
Chronic hepatitis C	American Samoa	0	0	9.73982e-08	2.73075e-07	6.44763e-07	2.89868e-06	5.91742e-06	1.81311e-05	4.25482e-05	0.000108333	0.000198388	0.00033485	0.000530042	0.000794294	0.00083898	0.000753038	0.00092512	0.000980184	0.000997611	0.000453752	0	0	1.37843e-07	2.1406e-06	3.47601e-07	9.03615e-06	1.00031e-05	4.21114e-05	5.15558e-05	0.00012649	0.000313081	0.000485386	0.00073692	0.000787233	0.000733411	0.00181505	0.00190338	0.00213513	0.000709292	0.000982222
Chronic hepatitis C	Australia	0	0	2.82038e-07	7.53294e-07	1.54759e-06	4.28012e-06	1.38683e-05	4.39195e-05	8.98904e-05	0.000264619	0.000609181	0.00107008	0.00129625	0.000918768	0.00102915	0.00120636	0.00140998	0.00193651	0.00225439	0.0399093	0	0	3.69161e-07	8.97935e-07	3.18407e-06	7.17e-06	1.4752e-05	3.95137e-05	8.80903e-05	0.000189348	0.000319183	0.000564318	0.000679738	0.000598601	0.000773861	0.000925668	0.00101979	0.00130803	0.00130012	0.00167507
Chronic hepatitis C	Brunei Darussalam	0	0	5.49534e-07	9.57331e-07	2.22977e-06	1.07537e-05	2.81764e-05	0.000103064	0.000264705	0.000688097	0.00136728	0.00228947	0.00293898	0.00326557	0.00329182	0.00362376	0.00399752	0.00190687	0.00351631	0.00792257	0	0	1.93045e-06	1.97339e-06	8.88083e-06	1.02891e-05	3.14629e-05	0.000122221	0.00018888	0.000470026	0.000781867	0.0014032	0.00203368	0.00311929	0.00311755	0.00500218	0.00453379	0.0045427	0.00374856	0.0119313
Chronic hepatitis C	Cambodia	0	0	2.46377e-08	7.51757e-08	1.99357e-07	5.98926e-07	1.8009e-06	5.37001e-06	1.33311e-05	3.10341e-05	7.57063e-05	0.000119099	0.000191399	0.000255551	0.000335846	0.000423258	0.000563487	0.000687469	0.000700074	0.000702771	0	0	5.75593e-08	1.50635e-07	4.79122e-07	1.1159e-06	3.25733e-06	8.30847e-06	1.894e-05	4.08436e-05	8.99924e-05	0.000148848	0.000258848	0.000395526	0.000514123	0.000699725	0.00090457	0.00109122	0.000977163	0.000859658
Chronic hepatitis C	China	0	0	1.71983e-07	3.03629e-07	1.19626e-06	5.65489e-06	2.16333e-05	6.49824e-05	0.000150011	0.000263575	0.000415499	0.000547744	0.000864785	0.00114224	0.00135226	0.00155961	0.00213782	0.00314792	0.00341521	0.00266104	0	0	3.62661e-07	4.31192e-07	1.80142e-06	5.66081e-06	1.48857e-05	3.639e-05	8.02765e-05	0.00016766	0.000310185	0.000476698	0.000861666	0.00131029	0.00167913	0.00201797	0.00277974	0.00332367	0.00277782	0.00179171
Chronic hepatitis C	North Korea	0	0	6.49501e-08	1.93347e-07	7.12768e-07	2.32918e-06	7.53745e-06	2.42956e-05	5.36718e-05	0.000131457	0.000223348	0.000345781	0.000541139	0.00060311	0.000835124	0.000878857	0.000953092	0.000919908	0.000930619	0.00107025	0	0	1.20087e-07	2.26352e-07	9.12104e-07	2.71431e-06	6.98678e-06	1.96596e-05	4.01898e-05	0.000104361	0.000180435	0.000315407	0.0005082	0.000619967	0.000982015	0.00109094	0.00120087	0.00129028	0.00130857	0.00135379
Chronic hepatitis C	Fiji	0	0	1.76508e-07	2.18398e-07	3.43009e-07	1.39976e-06	3.61943e-06	1.30195e-05	3.09258e-05	9.09871e-05	0.000174217	0.000316528	0.000478008	0.000695266	0.000812156	0.000771117	0.000888346	0.00137516	0.00205638	0.000508763	0	0	1.83883e-07	1.76437e-06	1.97165e-07	4.69702e-06	6.54353e-06	2.78002e-05	3.19998e-05	8.53291e-05	0.000218696	0.000355813	0.000547406	0.000573149	0.000505554	0.00115068	0.00100046	0.00118069	0.000297121	0.000571084
Chronic hepatitis C	Guam	0	0	2.15016e-07	3.39361e-07	5.82996e-07	2.70693e-06	9.02682e-06	3.35918e-05	5.7174e-05	0.000137811	0.000300037	0.000507922	0.000615488	0.000837069	0.000898103	0.0006775	0.0010144	0.000926746	0.000825521	0.00015891	0	0	6.51037e-08	1.106e-06	1.1732e-07	3.02958e-06	4.15275e-06	2.0366e-05	2.70633e-05	7.4462e-05	0.000173678	0.000260995	0.000364204	0.000421084	0.000375862	0.000830465	0.000869577	0.000762545	0.000162099	0.000124676
Chronic hepatitis C	Indonesia	0	0	1.07992e-07	3.11492e-07	7.12334e-07	1.79627e-06	5.61178e-06	1.85236e-05	4.35704e-05	9.00887e-05	0.000174418	0.000294134	0.000425811	0.000540176	0.000649607	0.000820267	0.00101008	0.00106203	0.000942953	0.000798072	0	0	1.25691e-07	3.05351e-07	8.00196e-07	1.77692e-06	5.24509e-06	1.42452e-05	3.26472e-05	6.22472e-05	0.000118163	0.000189165	0.000301895	0.000414052	0.000568999	0.000818987	0.00106071	0.00117705	0.000936125	0.000675236
Chronic hepatitis C	Japan	0	0	9.728e-06	1.55458e-05	3.72743e-05	7.19001e-05	0.000178215	0.000506352	0.00128849	0.0025318	0.00485289	0.00890764	0.0137832	0.0191745	0.0199408	0.0298006	0.0387739	0.0745363	0.0806487	0.59942	0	0	9.82307e-06	1.14888e-05	2.69137e-05	5.71592e-05	0.000127783	0.000305753	0.000595811	0.00105046	0.00165385	0.00244337	0.00375148	0.00615996	0.00698539	0.0124314	0.0157445	0.0287102	0.0221729	0.0241559
Chronic hepatitis C	Kiribati	0	0	7.89085e-08	1.42033e-07	2.23392e-07	1.04112e-06	3.00811e-06	1.04224e-05	2.18698e-05	5.47373e-05	0.000102491	0.000185028	0.000259596	0.000343567	0.000403914	0.000396765	0.00040386	0.000393816	0.00032341	0.000103209	0	0	1.75968e-07	2.10306e-06	2.45551e-07	6.59372e-06	8.55484e-06	3.36837e-05	4.01708e-05	9.77794e-05	0.000245082	0.000404743	0.000576968	0.000653354	0.000608319	0.00154	0.00125022	0.00115588	0.000272398	0.000230543
Chronic hepatitis C	Laos	0	0	1.09102e-07	2.4571e-07	5.71205e-07	1.66376e-06	4.87739e-06	1.38834e-05	3.26541e-05	7.06404e-05	0.000141525	0.000267781	0.000401973	0.000540277	0.000667339	0.000844899	0.000998247	0.00100964	0.000915318	0.000754737	0	0	1.2734e-07	2.8713e-07	8.36157e-07	1.86479e-06	4.92207e-06	1.16265e-05	2.6334e-05	5.48516e-05	0.000113001	0.00019599	0.000303928	0.000502772	0.000534528	0.000820402	0.000921254	0.000921373	0.000790554	0.000602936
Chronic hepatitis C	Malaysia	0	0	4.04304e-08	1.00289e-07	2.11845e-07	5.78488e-07	1.9123e-06	6.42055e-06	1.83439e-05	4.37279e-05	9.54711e-05	0.000197863	0.000301366	0.000356719	0.000482763	0.000524569	0.000940808	0.000639343	0.000673372	0.000259815	0	0	3.31754e-08	6.58372e-08	1.99165e-07	4.66631e-07	1.48521e-06	3.7699e-06	1.00984e-05	2.35927e-05	5.51295e-05	0.00010492	0.000176414	0.000257809	0.000285602	0.000315591	0.000626394	0.000580013	0.000612609	0.000231335
Chronic hepatitis C	Marshall Islands	0	0	4.66675e-08	9.05999e-08	1.37147e-07	6.55621e-07	2.18129e-06	7.79757e-06	1.69708e-05	4.52284e-05	7.58594e-05	0.000135837	0.000203071	0.000307195	0.000321931	0.000291883	0.000372317	0.000430337	0.000425703	0.000146971	0	0	7.90229e-08	8.23409e-07	1.23323e-07	3.31151e-06	4.84867e-06	2.01621e-05	2.3883e-05	6.32664e-05	0.000143359	0.000227596	0.000324823	0.000384863	0.000348375	0.000799917	0.00077146	0.000884767	0.000246915	0.00024839
Chronic hepatitis C	Federated States of Micronesia	0	0	5.92384e-08	1.38796e-07	2.36025e-07	1.1525e-06	3.55201e-06	1.16969e-05	2.80768e-05	7.38225e-05	0.000120583	0.000227484	0.000325686	0.000464411	0.000507587	0.000427026	0.000491884	0.000533201	0.000452031	0.000157494	0	0	7.67402e-08	9.28452e-07	1.34392e-07	3.23434e-06	4.84939e-06	2.10155e-05	2.79812e-05	7.53735e-05	0.000165712	0.00027411	0.000382614	0.00044635	0.000415202	0.00090896	0.000845919	0.000853953	0.000217463	0.00018629
Chronic hepatitis C	Mongolia	0	0	4.97639e-07	9.9981e-07	2.12443e-06	5.66832e-06	1.42549e-05	4.05509e-05	0.00013062	0.000437014	0.00107319	0.00200397	0.00295376	0.00353033	0.00453783	0.00703805	0.00745233	0.010792	0.240908	0.480078	0	0	5.50952e-07	1.44256e-06	5.28482e-06	9.97547e-06	2.65711e-05	6.49832e-05	0.00014085	0.000247334	0.000609397	0.0013503	0.00254979	0.00427732	0.00555811	0.00858405	0.0092466	0.0130385	0.0156178	0.369594
Chronic hepatitis C	Myanmar	0	0	4.2604e-08	1.0059e-07	2.38431e-07	6.76114e-07	1.98179e-06	5.79657e-06	1.38033e-05	3.07926e-05	7.03532e-05	0.000130537	0.000201736	0.00028178	0.000357917	0.000403807	0.000471068	0.000431628	0.000391019	0.000274622	0	0	1.16533e-07	2.67097e-07	7.22169e-07	1.73713e-06	4.67897e-06	1.03412e-05	2.22555e-05	4.38219e-05	8.56048e-05	0.00013897	0.000235769	0.000349291	0.000455854	0.000568877	0.000667443	0.000647957	0.000541249	0.000406299
Chronic hepatitis C	New Zealand	0	0	7.78028e-07	4.56354e-06	5.73941e-06	1.33607e-05	5.5754e-05	0.000145882	0.000305066	0.000687679	0.00119197	0.00174398	0.00213191	0.00193346	0.00215197	0.00237628	0.00265679	0.00324221	0.0021546	0.000856971	0	0	2.87891e-06	5.68086e-06	9.44209e-06	1.63689e-05	4.67904e-05	7.02058e-05	0.000195418	0.000382325	0.000502453	0.000704912	0.000938657	0.00102261	0.00160257	0.00192052	0.00211886	0.00311552	0.00151378	0.00123573
Chronic hepatitis C	Northern Mariana Islands	0	0	4.14575e-08	2.01213e-07	2.51513e-07	1.38244e-06	1.79741e-06	6.74966e-06	1.5134e-05	0.000144244	0.000115098	0.000607513	0.000413038	0.00169154	0.000359919	0.00161523	0.000503445	0.00163769	0.000839582	0.000640143	0	0	3.78735e-08	9.93966e-07	1.06909e-07	3.89463e-06	2.60524e-06	6.30244e-06	5.6223e-05	2.82075e-05	0.00055317	0.000245321	0.000826468	0.000863477	0.00036274	0.00174019	0.00104304	0.00176459	0.000334435	0.000471165
Chronic hepatitis C	Papua New Guinea	0	0	5.27543e-08	7.27837e-08	9.16988e-08	4.09348e-07	1.23191e-06	3.86114e-06	9.45718e-06	2.47195e-05	4.73158e-05	9.05594e-05	0.000138614	0.000212714	0.000268674	0.000230354	0.000265651	0.000251581	0.000236484	8.56783e-05	0	0	5.27957e-08	4.73626e-07	5.16257e-08	1.1716e-06	1.50391e-06	6.1654e-06	8.24713e-06	2.18431e-05	6.16355e-05	0.000100738	0.000154994	0.000167823	0.00018592	0.000370006	0.000355213	0.000329876	0.000116157	0.000131087
Chronic hepatitis C	Philippines	0	0	1.07656e-07	2.0985e-07	5.79739e-07	1.93965e-06	5.83958e-06	1.84469e-05	3.98596e-05	8.70605e-05	0.000157437	0.000271283	0.000407543	0.000559829	0.000682704	0.00086549	0.000961074	0.000796682	0.000742903	0.000537191	0	0	1.32692e-07	2.09857e-07	7.01813e-07	1.72369e-06	4.99729e-06	1.27369e-05	2.68599e-05	5.50094e-05	0.000101315	0.000163595	0.000271719	0.000390951	0.000497844	0.000664746	0.000839936	0.000893005	0.000839644	0.000742963
Chronic hepatitis C	South Korea	0	0	2.9636e-07	5.48351e-07	1.14394e-06	3.66045e-06	1.33577e-05	7.23282e-05	0.000173441	0.000476369	0.000857669	0.00147994	0.00177489	0.00157241	0.00188219	0.00259883	0.00355584	0.00492884	0.00343788	0.00373879	0	0	1.43672e-06	2.71631e-06	6.04677e-06	1.16293e-05	3.43962e-05	0.000112868	0.000183115	0.000401665	0.000662483	0.00109138	0.00139172	0.00156099	0.00209625	0.00303438	0.00378503	0.00562027	0.00390439	0.00365045
Chronic hepatitis C	Samoa	0	0	6.82989e-08	1.12339e-07	1.73348e-07	6.72346e-07	1.9575e-06	6.58814e-06	1.62894e-05	4.99536e-05	0.000102334	0.000213695	0.000334173	0.000475637	0.000487735	0.000527316	0.000733622	0.000735466	0.000770986	0.000392141	0	0	7.96395e-08	5.45102e-07	1.30995e-07	1.75623e-06	2.47983e-06	1.01524e-05	1.55923e-05	4.41813e-05	0.00010196	0.000182831	0.000289437	0.000399574	0.000358381	0.000734928	0.000799826	0.000854834	0.000375585	0.000332225
Chronic hepatitis C	Singapore	0	0	1.7251e-07	3.14114e-07	5.58076e-07	2.49447e-06	5.59786e-06	2.48553e-05	4.42817e-05	0.000148138	0.000339491	0.000746323	0.00113492	0.00151438	0.00160123	0.00216692	0.00225944	0.00275319	0.00168687	0.00133962	0	0	5.11098e-07	8.25969e-07	1.31658e-06	2.65923e-06	5.14472e-06	1.42983e-05	3.32037e-05	0.000101972	0.000292008	0.000448434	0.000805333	0.000960194	0.0010159	0.0017359	0.00186045	0.00231747	0.00151728	0.00108321
Chronic hepatitis C	Solomon Islands	0	0	8.2015e-08	1.58027e-07	2.37472e-07	1.18259e-06	3.63728e-06	1.26835e-05	3.15436e-05	8.33701e-05	0.000133196	0.000235779	0.000313919	0.000453539	0.000463528	0.000391048	0.000467776	0.000405268	0.000305147	0.000116444	0	0	7.68321e-08	6.70878e-07	9.04614e-08	2.30598e-06	3.56546e-06	1.62222e-05	2.35487e-05	6.45716e-05	0.000134581	0.000211997	0.000286134	0.00033791	0.000289581	0.000632307	0.000531883	0.00042974	9.70859e-05	9.50628e-05
Chronic hepatitis C	Taiwan (Province of China)	0	0	1.05993e-07	2.68139e-07	7.37611e-07	2.16506e-06	8.0995e-06	3.86933e-05	9.26836e-05	0.000218528	0.000504999	0.000972366	0.00165379	0.00259456	0.00245797	0.00417353	0.00383002	0.00472797	0.00390644	0.00205409	0	0	2.74176e-07	5.29415e-07	1.68978e-06	4.70577e-06	1.24808e-05	3.96249e-05	7.74025e-05	0.000142474	0.000259891	0.00049935	0.000939627	0.00178419	0.00209459	0.00370944	0.00372255	0.00405665	0.00312068	0.00187937
Chronic hepatitis C	Thailand	0	0	1.09081e-07	3.46796e-07	8.35292e-07	2.75371e-06	1.0586e-05	2.83636e-05	6.01739e-05	0.000118549	0.000241403	0.000389462	0.000537704	0.000668478	0.000812401	0.00101806	0.00133892	0.00135182	0.00153255	0.00128266	0	0	1.24938e-07	2.54567e-07	7.87607e-07	1.96876e-06	5.84065e-06	1.30747e-05	3.17604e-05	6.06398e-05	0.000123429	0.00020915	0.000325071	0.00051521	0.000677031	0.000937087	0.0012803	0.00150926	0.00126431	0.00105007
Chronic hepatitis C	East Timor	0	0	3.54064e-08	8.35171e-08	1.82835e-07	5.04661e-07	1.44605e-06	4.25076e-06	1.02625e-05	2.35808e-05	4.75026e-05	8.53227e-05	0.00013882	0.000224768	0.000259604	0.000256338	0.000356615	0.000406274	0.000315005	0.000257333	0	0	6.99631e-08	1.53589e-07	4.21376e-07	8.63436e-07	2.22588e-06	5.35777e-06	1.40212e-05	3.33115e-05	7.18311e-05	0.000120526	0.000210415	0.000368982	0.000431807	0.000413013	0.000557338	0.00075416	0.000452091	0.00034003
Chronic hepatitis C	Tonga	0	0	2.45188e-07	5.87206e-07	9.0166e-07	4.48525e-06	1.4253e-05	5.64923e-05	0.000140964	0.000347721	0.000583339	0.00108348	0.00158598	0.0022593	0.00255916	0.00249485	0.00297337	0.0033107	0.00336479	0.00152083	0	0	1.83695e-07	1.75237e-06	2.19351e-07	5.85464e-06	1.04516e-05	4.44077e-05	5.70638e-05	0.000160253	0.000402812	0.000658153	0.00100477	0.00109846	0.000892127	0.00218437	0.00226895	0.00258093	0.000907582	0.00122576
Chronic hepatitis C	Vanuatu	0	0	4.96242e-08	9.05146e-08	1.48887e-07	7.71819e-07	2.39677e-06	7.59418e-06	1.67089e-05	4.43074e-05	7.78729e-05	0.000141201	0.000248516	0.0003485	0.00044401	0.000515389	0.000586555	0.00062579	0.00047731	0.000156371	0	0	5.99752e-08	6.01035e-07	7.77442e-08	2.03233e-06	2.85245e-06	1.27646e-05	1.58534e-05	4.08201e-05	9.44154e-05	0.000148384	0.000250806	0.000278379	0.000318038	0.000780638	0.000745117	0.000767067	0.000163273	0.000130159
Chronic hepatitis C	Vietnam	0	0	2.154e-07	5.31415e-07	1.10803e-06	2.91426e-06	7.30995e-06	2.37426e-05	6.62059e-05	0.000182734	0.000421479	0.000804342	0.00117036	0.00128114	0.00134101	0.00140607	0.00192333	0.00254467	0.00218579	0.00188882	0	0	9.53461e-08	2.30382e-07	5.96231e-07	1.35475e-06	3.44171e-06	9.10086e-06	2.06117e-05	4.62978e-05	9.84189e-05	0.000197965	0.000352733	0.000497666	0.00061874	0.000733555	0.000877616	0.000934379	0.00077929	0.000619049
MASLD	American Samoa	-	-	-	7.41872e-07	5.84892e-07	1.0751e-06	1.09896e-06	2.06896e-06	3.41949e-06	7.02168e-06	1.09446e-05	1.62073e-05	2.35885e-05	3.33637e-05	3.34369e-05	2.92481e-05	3.54696e-05	4.12539e-05	4.75091e-05	2.39231e-05	-	-	-	1.03367e-05	3.76738e-07	3.30257e-06	1.80924e-06	4.69355e-06	3.95298e-06	7.29833e-06	1.48069e-05	1.94144e-05	2.61402e-05	2.5131e-05	2.20422e-05	5.5252e-05	6.1287e-05	7.94472e-05	3.11284e-05	4.8227e-05
MASLD	Australia	-	-	-	1.96167e-06	9.91478e-07	1.04235e-06	1.60305e-06	2.46832e-06	3.33887e-06	8.48674e-06	1.63905e-05	3.03284e-05	4.00365e-05	4.21004e-05	5.16708e-05	6.41957e-05	7.8018e-05	0.000112449	0.000106063	8.01594e-05	-	-	-	3.70375e-06	2.92189e-06	2.41393e-06	2.56519e-06	4.16583e-06	6.90901e-06	1.20743e-05	1.71344e-05	2.93989e-05	3.84898e-05	3.88026e-05	5.29691e-05	5.97823e-05	7.04541e-05	0.000104177	0.000113937	0.000104802
MASLD	Brunei Darussalam	-	-	-	1.7648e-07	1.10178e-07	2.34415e-07	3.50336e-07	9.60194e-07	2.02097e-06	4.73337e-06	9.4145e-06	1.70559e-05	2.54191e-05	3.27928e-05	3.70901e-05	4.68764e-05	5.58875e-05	2.82675e-05	5.22786e-05	0.000107254	-	-	-	6.83361e-07	7.98296e-07	3.84529e-07	7.13553e-07	2.36326e-06	3.20271e-06	7.43525e-06	1.25275e-05	2.42059e-05	4.08173e-05	7.01596e-05	7.54404e-05	0.000132295	0.000119679	0.000115229	9.66459e-05	0.000293576
MASLD	Cambodia	-	-	-	8.30625e-07	6.22043e-07	6.93115e-07	1.04307e-06	1.89678e-06	3.12837e-06	5.50249e-06	1.13549e-05	1.59131e-05	2.3051e-05	2.73803e-05	3.16199e-05	3.55936e-05	4.21498e-05	5.35645e-05	6.04146e-05	6.28351e-05	-	-	-	2.48622e-06	1.694e-06	1.38597e-06	1.96722e-06	3.06021e-06	4.43429e-06	7.12282e-06	1.22917e-05	1.68412e-05	2.43499e-05	3.17858e-05	3.58771e-05	4.59496e-05	6.12553e-05	8.51747e-05	8.55709e-05	7.72367e-05
MASLD	China	-	-	-	5.85247e-07	5.72924e-07	1.07565e-06	1.98858e-06	3.59299e-06	6.0554e-06	8.90278e-06	1.24129e-05	1.48388e-05	2.16361e-05	2.69753e-05	3.06854e-05	3.46768e-05	4.72078e-05	7.86354e-05	9.90895e-05	7.38885e-05	-	-	-	1.22763e-06	9.62084e-07	9.42371e-07	1.19248e-06	1.75552e-06	2.73801e-06	4.47603e-06	6.78658e-06	8.78554e-06	1.37541e-05	1.84007e-05	2.20131e-05	2.69036e-05	4.06589e-05	5.7319e-05	5.65686e-05	3.72081e-05
MASLD	North Korea	-	-	-	6.25329e-07	6.79868e-07	8.43677e-07	1.31465e-06	2.57076e-06	3.9478e-06	7.64151e-06	1.0694e-05	1.43753e-05	2.03835e-05	2.03053e-05	2.48163e-05	2.41616e-05	2.45422e-05	2.60272e-05	3.02233e-05	3.74752e-05	-	-	-	1.52196e-06	1.26105e-06	1.18481e-06	1.48248e-06	2.55886e-06	3.52642e-06	6.72411e-06	8.97489e-06	1.27316e-05	1.77109e-05	1.77818e-05	2.42931e-05	2.56026e-05	2.96652e-05	3.73018e-05	4.38684e-05	4.64285e-05
MASLD	Fiji	-	-	-	5.49845e-07	2.36641e-07	3.88486e-07	4.9975e-07	1.09542e-06	1.8674e-06	4.4356e-06	7.45251e-06	1.21241e-05	1.7066e-05	2.37226e-05	2.6898e-05	2.5259e-05	2.95726e-05	5.10568e-05	8.69861e-05	2.29797e-05	-	-	-	9.01102e-06	1.61834e-07	1.27138e-06	8.86757e-07	2.35105e-06	1.87813e-06	3.85615e-06	8.23826e-06	1.16018e-05	1.59263e-05	1.47829e-05	1.22128e-05	2.83218e-05	2.67722e-05	3.7695e-05	1.15125e-05	2.44599e-05
MASLD	Guam	-	-	-	1.03875e-06	5.93603e-07	1.12284e-06	1.85601e-06	4.2191e-06	5.19035e-06	9.70746e-06	1.77332e-05	2.62646e-05	2.90849e-05	3.67194e-05	3.77134e-05	2.65807e-05	3.90482e-05	3.87425e-05	3.89135e-05	8.20276e-06	-	-	-	5.25904e-06	1.37594e-07	1.2753e-06	8.45185e-07	2.43642e-06	2.21367e-06	4.29695e-06	7.86997e-06	9.61138e-06	1.16411e-05	1.19422e-05	9.86463e-06	2.11877e-05	2.37495e-05	2.48565e-05	6.44436e-06	5.68707e-06
MASLD	Indonesia	-	-	-	1.11309e-06	6.66728e-07	6.52841e-07	9.84574e-07	1.92081e-06	3.10794e-06	5.08678e-06	8.63374e-06	1.30825e-05	1.71655e-05	1.98046e-05	2.18737e-05	2.54942e-05	2.99668e-05	3.38438e-05	3.32801e-05	2.93262e-05	-	-	-	1.8293e-06	8.86779e-07	6.51983e-07	9.2308e-07	1.50234e-06	2.34817e-06	3.42513e-06	5.50064e-06	7.62424e-06	1.06435e-05	1.29801e-05	1.64808e-05	2.29888e-05	3.22192e-05	4.26461e-05	3.90309e-05	2.9095e-05
MASLD	Japan	-	-	-	4.63725e-07	3.24573e-07	2.57943e-07	3.63847e-07	7.83936e-07	1.70124e-06	3.23524e-06	6.37434e-06	1.24538e-05	2.1459e-05	3.43939e-05	3.88355e-05	6.33233e-05	8.15798e-05	0.000149046	0.00010733	5.05048e-05	-	-	-	1.09761e-06	1.06165e-06	9.16192e-07	1.20251e-06	2.12939e-06	3.5658e-06	5.50203e-06	8.18111e-06	1.19189e-05	1.86598e-05	3.29443e-05	4.10059e-05	7.74599e-05	9.73507e-05	0.000184669	0.000136157	0.000112359
MASLD	Kiribati	-	-	-	6.8747e-07	3.1395e-07	5.77988e-07	8.13992e-07	1.66597e-06	2.37997e-06	4.57781e-06	7.19811e-06	1.09869e-05	1.40615e-05	1.72358e-05	1.88759e-05	1.74897e-05	1.72161e-05	1.82947e-05	1.68235e-05	5.70312e-06	-	-	-	1.7664e-05	3.78834e-07	3.37799e-06	2.11041e-06	5.03042e-06	4.01032e-06	7.29382e-06	1.49066e-05	2.05125e-05	2.56035e-05	2.58861e-05	2.21441e-05	5.48344e-05	4.70757e-05	5.0643e-05	1.40203e-05	1.26186e-05
MASLD	Laos	-	-	-	1.33155e-06	9.27296e-07	1.0567e-06	1.5837e-06	2.77664e-06	4.41782e-06	7.4121e-06	1.28547e-05	2.19348e-05	2.95885e-05	3.6365e-05	4.07981e-05	4.78259e-05	5.10848e-05	5.65809e-05	5.8302e-05	5.14247e-05	-	-	-	2.71154e-06	1.79664e-06	1.34138e-06	1.75e-06	2.61693e-06	3.97376e-06	6.09635e-06	9.89893e-06	1.47637e-05	1.96157e-05	2.75615e-05	2.56075e-05	3.91478e-05	4.40945e-05	5.23886e-05	5.24834e-05	4.2211e-05
MASLD	Malaysia	-	-	-	5.85046e-07	3.45216e-07	3.57207e-07	5.81712e-07	1.20013e-06	2.36971e-06	4.52678e-06	8.50518e-06	1.61819e-05	2.34703e-05	2.68621e-05	3.4762e-05	3.67548e-05	6.40764e-05	4.6962e-05	5.61822e-05	2.36555e-05	-	-	-	9.56121e-07	5.29171e-07	4.04908e-07	6.42811e-07	1.03041e-06	1.87707e-06	3.27439e-06	6.35642e-06	1.07303e-05	1.61571e-05	2.15012e-05	2.22698e-05	2.46747e-05	5.06218e-05	5.24465e-05	6.37777e-05	2.49129e-05
MASLD	Marshall Islands	-	-	-	3.82529e-07	1.92398e-07	3.69623e-07	5.89844e-07	1.26862e-06	1.90749e-06	3.98503e-06	5.60614e-06	8.58664e-06	1.15672e-05	1.62203e-05	1.56166e-05	1.31078e-05	1.60071e-05	2.01902e-05	2.25521e-05	8.21365e-06	-	-	-	6.42501e-06	2.18505e-07	1.95788e-06	1.35769e-06	3.36699e-06	2.64117e-06	5.16114e-06	9.20059e-06	1.19617e-05	1.44328e-05	1.4718e-05	1.21829e-05	2.73477e-05	2.77802e-05	3.72455e-05	1.22498e-05	1.3377e-05
MASLD	Federated States of Micronesia	-	-	-	6.59569e-07	3.65461e-07	7.10741e-07	1.06707e-06	2.1051e-06	3.52467e-06	7.22225e-06	9.88695e-06	1.59701e-05	2.04296e-05	2.66595e-05	2.67489e-05	2.10341e-05	2.30816e-05	2.70383e-05	2.56392e-05	9.38376e-06	-	-	-	7.41164e-06	2.45767e-07	1.93846e-06	1.3959e-06	3.65917e-06	3.2548e-06	6.42558e-06	1.1125e-05	1.49489e-05	1.79974e-05	1.81276e-05	1.55293e-05	3.32647e-05	3.21832e-05	3.81444e-05	1.12882e-05	1.04004e-05
MASLD	Mongolia	-	-	-	7.63145e-06	4.27893e-06	4.24305e-06	5.25824e-06	8.68281e-06	1.87151e-05	4.65068e-05	9.53458e-05	0.00015262	0.000188245	0.000186992	0.000221434	0.000326314	0.000331678	0.000510933	0.000238366	0.000150568	-	-	-	1.54309e-05	1.3909e-05	9.18401e-06	1.15772e-05	1.64797e-05	2.43796e-05	3.23053e-05	6.60784e-05	0.000124385	0.000203638	0.000295546	0.000359365	0.000517463	0.000595491	0.00104525	0.000766055	0.000312171
MASLD	Myanmar	-	-	-	4.47639e-07	3.27499e-07	3.57401e-07	5.15694e-07	9.13954e-07	1.46479e-06	2.44227e-06	4.64554e-06	7.51603e-06	1.05651e-05	1.33894e-05	1.53347e-05	1.58969e-05	1.78828e-05	1.76178e-05	1.81587e-05	1.36939e-05	-	-	-	1.52473e-06	8.29841e-07	6.46039e-07	8.60582e-07	1.20121e-06	1.74342e-06	2.57889e-06	4.20803e-06	6.00087e-06	8.91555e-06	1.16847e-05	1.40074e-05	1.71614e-05	2.26238e-05	2.78257e-05	2.84578e-05	2.38336e-05
MASLD	New Zealand	-	-	-	3.71937e-06	1.07826e-06	9.73233e-07	2.00279e-06	3.33409e-06	5.18508e-06	1.00299e-05	1.71684e-05	2.50554e-05	3.14365e-05	3.01384e-05	3.59621e-05	4.37434e-05	5.54069e-05	8.33097e-05	6.7416e-05	3.01561e-05	-	-	-	1.37194e-05	5.40326e-06	3.24223e-06	4.45803e-06	4.44383e-06	9.58908e-06	1.5536e-05	1.88421e-05	2.5411e-05	3.41063e-05	3.82565e-05	6.03595e-05	7.46954e-05	8.60533e-05	0.000154635	9.35963e-05	8.96554e-05
MASLD	Northern Mariana Islands	-	-	-	6.48164e-07	2.73548e-07	6.15737e-07	3.9602e-07	9.05256e-07	1.43532e-06	1.08587e-05	7.34411e-06	3.3879e-05	2.12234e-05	8.20652e-05	1.66328e-05	7.21e-05	2.17805e-05	7.79433e-05	4.45048e-05	3.66976e-05	-	-	-	5.05296e-06	1.26704e-07	1.58756e-06	5.16214e-07	7.62706e-07	4.69023e-06	1.76985e-06	2.80175e-05	1.01886e-05	3.00852e-05	2.7772e-05	1.09756e-05	5.34452e-05	3.44671e-05	6.78681e-05	1.53838e-05	2.38838e-05
MASLD	Papua New Guinea	-	-	-	3.32134e-07	1.30728e-07	2.2955e-07	3.31271e-07	6.30157e-07	1.03424e-06	2.12617e-06	3.39952e-06	5.6803e-06	7.76946e-06	1.09721e-05	1.26042e-05	1.00392e-05	1.11134e-05	1.17006e-05	1.26758e-05	5.1093e-06	-	-	-	5.18667e-06	1.31563e-07	9.50309e-07	5.72126e-07	1.38537e-06	1.20476e-06	2.30806e-06	5.09013e-06	6.59144e-06	8.61612e-06	8.08489e-06	8.06971e-06	1.56737e-05	1.57972e-05	1.72568e-05	7.09146e-06	8.51301e-06
MASLD	Philippines	-	-	-	1.24461e-06	9.56054e-07	1.25116e-06	1.81118e-06	3.32437e-06	4.90829e-06	8.44433e-06	1.32847e-05	2.06951e-05	2.80395e-05	3.45251e-05	3.86704e-05	4.46988e-05	4.63787e-05	4.18685e-05	4.47146e-05	3.51104e-05	-	-	-	1.92274e-06	1.14202e-06	9.33908e-07	1.30855e-06	2.00312e-06	2.87331e-06	4.48755e-06	7.00701e-06	1.02712e-05	1.47603e-05	1.84562e-05	2.14653e-05	2.77583e-05	3.87172e-05	4.93352e-05	5.5015e-05	5.17991e-05
MASLD	South Korea	-	-	-	3.50161e-07	2.1612e-07	3.20625e-07	6.87598e-07	2.78902e-06	5.59722e-06	1.42436e-05	2.59322e-05	4.68818e-05	6.41611e-05	6.54982e-05	8.76751e-05	0.000139453	0.000207183	0.000312225	0.00022567	0.000233549	-	-	-	2.51929e-06	1.68899e-06	1.38747e-06	2.45368e-06	6.47751e-06	9.07545e-06	1.76284e-05	2.87802e-05	5.04665e-05	7.41172e-05	9.52679e-05	0.000142153	0.000228465	0.00028286	0.000409577	0.000292757	0.000271761
MASLD	Samoa	-	-	-	5.86567e-07	2.88577e-07	4.45799e-07	6.33929e-07	1.27505e-06	2.16974e-06	5.24924e-06	8.9199e-06	1.58767e-05	2.2538e-05	2.99133e-05	2.87866e-05	2.91647e-05	3.86468e-05	4.19441e-05	4.99258e-05	2.74236e-05	-	-	-	4.25307e-06	2.36765e-07	1.02508e-06	6.8778e-07	1.69126e-06	1.74716e-06	3.65481e-06	6.64663e-06	9.66586e-06	1.30469e-05	1.55892e-05	1.30226e-05	2.60795e-05	2.97369e-05	3.73912e-05	1.95176e-05	1.91623e-05
MASLD	Singapore	-	-	-	1.20667e-07	5.02631e-08	9.38253e-08	1.17344e-07	3.75241e-07	5.286e-07	1.5516e-06	3.55478e-06	8.36024e-06	1.49931e-05	2.39464e-05	2.81089e-05	4.43854e-05	4.91217e-05	6.2702e-05	3.94695e-05	2.97057e-05	-	-	-	5.42476e-07	2.04853e-07	1.65908e-07	1.89304e-07	4.09201e-07	7.92204e-07	2.13614e-06	6.00219e-06	9.9202e-06	2.0852e-05	2.91581e-05	3.23104e-05	6.17247e-05	6.70672e-05	8.01457e-05	5.33197e-05	3.75251e-05
MASLD	Solomon Islands	-	-	-	7.25862e-07	3.5791e-07	7.0766e-07	1.06085e-06	2.19475e-06	3.7219e-06	7.56982e-06	9.961e-06	1.50024e-05	1.771e-05	2.30661e-05	2.13922e-05	1.65209e-05	1.87106e-05	1.77363e-05	1.51937e-05	6.1739e-06	-	-	-	5.23065e-06	1.59684e-07	1.33316e-06	9.83766e-07	2.67369e-06	2.53651e-06	5.08373e-06	8.18371e-06	1.04641e-05	1.20602e-05	1.23944e-05	9.5554e-06	2.01661e-05	1.78303e-05	1.68879e-05	4.47766e-06	4.7404e-06
MASLD	Taiwan (Province of China)	-	-	-	6.3588e-07	5.23291e-07	5.83979e-07	1.08775e-06	3.22936e-06	5.36035e-06	9.65585e-06	1.78611e-05	2.86415e-05	4.31889e-05	6.05624e-05	5.05455e-05	7.75215e-05	6.5385e-05	8.41966e-05	7.57378e-05	4.11726e-05	-	-	-	2.72629e-06	1.77056e-06	1.52343e-06	2.03069e-06	3.99439e-06	5.2706e-06	7.15281e-06	9.86702e-06	1.5296e-05	2.44566e-05	3.92091e-05	3.99064e-05	6.69237e-05	7.09251e-05	8.9099e-05	7.79853e-05	4.88531e-05
MASLD	Thailand	-	-	-	2.3452e-06	1.93659e-06	2.61657e-06	5.12571e-06	8.41478e-06	1.19682e-05	1.78712e-05	3.0545e-05	4.46603e-05	5.68522e-05	6.49264e-05	7.21934e-05	8.5417e-05	0.000103593	0.000111368	0.000141893	0.000128836	-	-	-	2.45128e-06	1.59257e-06	1.36372e-06	2.03723e-06	2.83624e-06	4.65241e-06	6.49905e-06	1.1087e-05	1.65514e-05	2.31252e-05	3.25977e-05	4.0353e-05	5.64549e-05	8.13903e-05	0.000108257	0.000103182	9.09738e-05
MASLD	East Timor	-	-	-	3.56563e-07	2.38137e-07	2.63578e-07	3.82043e-07	6.87783e-07	1.14269e-06	2.06094e-06	3.56853e-06	5.82185e-06	8.75747e-06	1.28658e-05	1.33767e-05	1.2178e-05	1.60077e-05	2.01371e-05	1.83036e-05	1.61646e-05	-	-	-	1.23836e-06	6.79577e-07	4.65264e-07	5.96463e-07	8.96468e-07	1.58376e-06	2.84031e-06	5.11103e-06	7.50133e-06	1.16434e-05	1.83207e-05	1.96924e-05	1.88027e-05	2.67195e-05	4.21098e-05	2.93201e-05	2.28871e-05
MASLD	Tonga	-	-	-	2.51443e-06	1.33883e-06	2.6231e-06	4.21107e-06	1.02907e-05	1.835e-05	3.59243e-05	5.07562e-05	8.17072e-05	0.000108158	0.000142762	0.000150674	0.000139558	0.000161544	0.00019213	0.000212343	9.69076e-05	-	-	-	1.34822e-05	3.88587e-07	3.45932e-06	3.02066e-06	7.81112e-06	6.64077e-06	1.38892e-05	2.78804e-05	3.74253e-05	4.92903e-05	4.73019e-05	3.53432e-05	8.51425e-05	9.21363e-05	0.00012034	4.93791e-05	7.27157e-05
MASLD	Vanuatu	-	-	-	4.67299e-07	2.0561e-07	4.23252e-07	6.3573e-07	1.1608e-06	1.7593e-06	3.57691e-06	5.36147e-06	8.32424e-06	1.33524e-05	1.74196e-05	2.08527e-05	2.32475e-05	2.63183e-05	3.06974e-05	2.63186e-05	9.06686e-06	-	-	-	5.40749e-06	1.21645e-07	1.06051e-06	7.21785e-07	1.94684e-06	1.62044e-06	3.11162e-06	5.76875e-06	7.59304e-06	1.12482e-05	1.11638e-05	1.20034e-05	2.95824e-05	2.98824e-05	3.60961e-05	9.00362e-06	7.63184e-06
MASLD	Vietnam	-	-	-	2.46359e-06	1.62885e-06	1.70218e-06	2.24583e-06	4.72495e-06	9.16623e-06	1.96349e-05	3.91591e-05	6.54705e-05	8.71859e-05	8.85595e-05	8.76958e-05	8.66774e-05	0.000113875	0.000165755	0.000163737	0.000150111	-	-	-	2.49919e-06	1.2913e-06	9.56998e-07	1.25511e-06	2.10367e-06	3.31236e-06	5.53858e-06	1.01022e-05	1.80682e-05	2.84489e-05	3.48125e-05	3.98549e-05	4.76761e-05	6.08795e-05	7.62034e-05	7.44393e-05	6.16317e-05
	*Proportion of HCC cases arising from non-cirrhotic patients
